# Supplementary material for: 2,6-Dichloro-1-[(1E)-2-(phenyl­sulfon­yl)ethen­yl]benzene
Source: Acta Crystallogr Sect E Struct Rep Online. 2011 Apr 7;67(Pt 5):o1055. doi: 10.1107/S1600536811011901 (PMC3089273; doi:10.1107/S1600536811011901)
Supplement: Supplementary file 1 [file e-67-o1055-sup1.cif]

##############################################################################
#                                                                            #
# This CIF contains the data in a paper accepted for publication in          #
# Acta Crystallographica Section E. It conforms to the requirements of       #
# Notes for Authors for Acta Crystallographica Section E, and has been       #
# peer reviewed under the auspices of the IUCr Commission on Journals.       #
#                                                                            #
# Full details of the Crystallographic Information File format               #
# are given in the paper "The Crystallographic Information File (CIF):       #
# a New Standard Archive File for Crystallography" by S. R. Hall, F. H.      #
# Allen and I. D. Brown [Acta Cryst. (1991), A47, 655-685].                  #
#                                                                            #
# The current version of the core CIF dictionary is obtainable from          #
# ftp://ftp.iucr.org/pub/cif_core.dic.                                       #
#                                                                            #
# Software is freely available for graphical display of the structure(s)     #
# in this CIF. For information consult the CIF software page                 #
# http://www.iucr.org/resources/cif/software.                                #
#                                                                            #
# This file may be used for bona fide research purposes within the           #
# scientific community so long as proper attribution is given to the journal # 
# article from which it was obtained.                                        #
#                                                                            #
##############################################################################
data_I
_audit_creation_method     SHELXL-97
_chemical_name_systematic
;
2,6-Dichloro-1-[(1<i>E</i>)-2-(phenylsulfonyl)ethenyl]benzene
;
_chemical_name_common     ?
_chemical_formula_moiety     'C14 H10 Cl2 O2 S'
_chemical_formula_sum     'C14 H10 Cl2 O2 S'
_chemical_formula_iupac     'C14 H10 Cl2 O2 S'
_chemical_formula_weight     313.18
_chemical_melting_point     ?
_symmetry_cell_setting     triclinic
_symmetry_space_group_name_H-M     'P -1'
_symmetry_space_group_name_Hall     '-P 1'
loop_
    _symmetry_equiv_pos_as_xyz
    'x, y, z'
    '-x, -y, -z'
_cell_length_a     7.5924(6)
_cell_length_b     8.3060(4)
_cell_length_c     11.3360(9)
_cell_angle_alpha     78.639(5)
_cell_angle_beta     84.976(7)
_cell_angle_gamma     77.497(6)
_cell_volume     683.49(8)
_cell_formula_units_Z     2
_cell_measurement_reflns_used     2060
_cell_measurement_theta_min     3.2282
_cell_measurement_theta_max     25.2947
_cell_measurement_temperature     290(2)
_exptl_crystal_description     'plate'
_exptl_crystal_colour     'colorless'
_exptl_crystal_size_max     0.52
_exptl_crystal_size_mid     0.34
_exptl_crystal_size_min     0.06
_exptl_crystal_density_diffrn     1.522
_exptl_crystal_density_meas     ?
_exptl_crystal_density_method     'not measured'
_exptl_crystal_F_000     320
_exptl_absorpt_coefficient_mu     0.620
_exptl_absorpt_correction_type     analytical
_exptl_absorpt_process_details
;
(<i>CrysAlis Pro</i>; Oxford Diffraction, 2010)
;
_exptl_absorpt_correction_T_min     0.810
_exptl_absorpt_correction_T_max     0.961
_exptl_special_details
;
;
_diffrn_ambient_temperature     290(2)
_diffrn_radiation_type     MoK\a
_diffrn_radiation_wavelength     0.71073
_diffrn_radiation_source     'fine-focus sealed tube'
_diffrn_radiation_monochromator     graphite
_diffrn_measurement_device_type     'Oxford Xcalibur E'
_diffrn_measurement_method     '\w scans'
_diffrn_detector_area_resol_mean     16.0514
_diffrn_reflns_number     4291
_diffrn_reflns_av_R_equivalents     0.0174
_diffrn_reflns_av_sigmaI/netI     0.0388
_diffrn_reflns_theta_min     3.23
_diffrn_reflns_theta_max     25.35
_diffrn_reflns_theta_full     25.35
_diffrn_measured_fraction_theta_max     0.998
_diffrn_measured_fraction_theta_full     0.998
_diffrn_reflns_limit_h_min     -9
_diffrn_reflns_limit_h_max     9
_diffrn_reflns_limit_k_min     -6
_diffrn_reflns_limit_k_max     10
_diffrn_reflns_limit_l_min     -13
_diffrn_reflns_limit_l_max     13
_diffrn_standards_number     ?
_diffrn_standards_interval_count     ?
_diffrn_standards_interval_time     ?
_diffrn_standards_decay_%     ?
_refine_special_details
;
Refinement of <i>F</i>^2^ against ALL reflections. The weighted <i>R</i>-factor
<i>wR</i> and goodness of fit <i>S</i> are based on <i>F</i>^2^, conventional
<i>R</i>-factors <i>R</i> are based on <i>F</i>, with <i>F</i> set to zero for
negative <i>F</i>^2^. The threshold expression of <i>F</i>^2^ >
2\s(<i>F</i>^2^) is used only for calculating <i>R</i>-factors(gt) <i>etc</i>.
and is not relevant to the choice of reflections for refinement.
<i>R</i>-factors based on <i>F</i>^2^ are statistically about twice as large
as those based on <i>F</i>, and <i>R</i>- factors based on ALL data will be
even larger.
;
_reflns_number_total     2491
_reflns_number_gt     1741
_reflns_threshold_expression     >2\s(I)
_refine_ls_structure_factor_coef     Fsqd
_refine_ls_matrix_type     full
_refine_ls_R_factor_all     0.0539
_refine_ls_R_factor_gt     0.0326
_refine_ls_wR_factor_gt     0.0725
_refine_ls_wR_factor_ref     0.0776
_refine_ls_goodness_of_fit_ref     0.945
_refine_ls_restrained_S_all     0.945
_refine_ls_number_reflns     2491
_refine_ls_number_parameters     173
_refine_ls_number_restraints     0
_refine_ls_hydrogen_treatment     constr
_refine_ls_weighting_scheme     calc
_refine_ls_weighting_details
         'calc w=1/[\s^2^(Fo^2^)+(0.0394P)^2^+0.0000P] where P=(Fo^2^+2Fc^2^)/3'
_atom_sites_solution_hydrogens     geom
_atom_sites_solution_primary     direct
_atom_sites_solution_secondary     difmap
_refine_ls_shift/su_max     0.000
_refine_ls_shift/su_mean     0.000
_refine_diff_density_max     0.198
_refine_diff_density_min     -0.215
_refine_ls_extinction_method     SHELXL
_refine_ls_extinction_coef     0.025(2)
_refine_ls_extinction_expression
                                  'Fc^*^=kFc[1+0.001xFc^2^\l^3^/sin(2\q)]^-1/4^'
loop_
    _atom_type_symbol
    _atom_type_description
    _atom_type_scat_dispersion_real
    _atom_type_scat_dispersion_imag
    _atom_type_scat_source
    'C' 'C' 0.0033 0.0016
                         'International Tables Vol C Tables 4.2.6.8 and 6.1.1.4'
    'H' 'H' 0.0000 0.0000
                         'International Tables Vol C Tables 4.2.6.8 and 6.1.1.4'
    'O' 'O' 0.0106 0.0060
                         'International Tables Vol C Tables 4.2.6.8 and 6.1.1.4'
    'S' 'S' 0.1246 0.1234
                         'International Tables Vol C Tables 4.2.6.8 and 6.1.1.4'
    'Cl' 'Cl' 0.1484 0.1585
                         'International Tables Vol C Tables 4.2.6.8 and 6.1.1.4'
_computing_data_collection
;
<i>CrysAlis Pro</i> (Oxford Diffraction, 2010)
;
_computing_cell_refinement
;
<i>CrysAlis Pro</i> (Oxford Diffraction, 2010)
;
_computing_data_reduction
;
<i>CrysAlis Pro</i> (Oxford Diffraction, 2010)
;
_computing_structure_solution     'SHELXS96 (Sheldrick, 2008)'
_computing_structure_refinement     'SHELXL96 (Sheldrick, 2008)'
_computing_molecular_graphics     '<i>OLEX2</i> (Dolomanov <i>et al.</i>, 2009)'
_computing_publication_material     '<i>publCIF</i> (Westrip, 2010)'
loop_
    _atom_site_type_symbol
    _atom_site_label
    _atom_site_fract_x
    _atom_site_fract_y
    _atom_site_fract_z
    _atom_site_U_iso_or_equiv
    _atom_site_adp_type
    _atom_site_calc_flag
    _atom_site_refinement_flags
    _atom_site_occupancy
    _atom_site_symmetry_multiplicity
    _atom_site_disorder_assembly
    _atom_site_disorder_group
    S S1 0.09983(8) 0.38328(6) 0.16893(5) 0.04924(19) Uani d . 1 1 . .
    Cl Cl1 0.28536(9) 0.37676(7) 0.55021(6) 0.0761(2) Uani d . 1 1 . .
    Cl Cl2 0.22076(8) -0.20158(6) 0.41978(5) 0.0586(2) Uani d . 1 1 . .
    O O1 0.2065(2) 0.25879(17) 0.10588(14) 0.0635(5) Uani d . 1 1 . .
    O O2 -0.0899(2) 0.43654(18) 0.14956(15) 0.0668(5) Uani d . 1 1 . .
    C C1 0.1250(3) 0.3114(2) 0.32340(19) 0.0453(5) Uani d . 1 1 . .
    H H1 0.0678 0.3793 0.3774 0.054 Uiso calc R 1 1 . .
    C C2 0.2236(3) 0.1626(2) 0.36487(19) 0.0429(5) Uani d . 1 1 . .
    H H2 0.2819 0.1011 0.3073 0.051 Uiso calc R 1 1 . .
    C C3 0.2521(2) 0.0828(2) 0.49086(18) 0.0386(5) Uani d . 1 1 . .
    C C4 0.2567(3) -0.0897(2) 0.52656(19) 0.0418(5) Uani d . 1 1 . .
    C C5 0.2828(3) -0.1734(3) 0.6421(2) 0.0534(6) Uani d . 1 1 . .
    H H5 0.2842 -0.2878 0.6616 0.064 Uiso calc R 1 1 . .
    C C6 0.3067(3) -0.0875(3) 0.7290(2) 0.0628(7) Uani d . 1 1 . .
    H H6 0.3230 -0.1430 0.8082 0.075 Uiso calc R 1 1 . .
    C C7 0.3066(3) 0.0818(3) 0.6987(2) 0.0601(7) Uani d . 1 1 . .
    H H7 0.3249 0.1400 0.7572 0.072 Uiso calc R 1 1 . .
    C C8 0.2794(3) 0.1645(2) 0.5823(2) 0.0489(6) Uani d . 1 1 . .
    C C9 0.1980(3) 0.5626(2) 0.14040(18) 0.0420(5) Uani d . 1 1 . .
    C C10 0.0892(3) 0.7191(2) 0.1258(2) 0.0552(6) Uani d . 1 1 . .
    H H10 -0.0358 0.7315 0.1295 0.066 Uiso calc R 1 1 . .
    C C11 0.1671(4) 0.8583(3) 0.1055(2) 0.0666(7) Uani d . 1 1 . .
    H H11 0.0944 0.9651 0.0967 0.080 Uiso calc R 1 1 . .
    C C12 0.3499(4) 0.8396(3) 0.0984(2) 0.0646(7) Uani d . 1 1 . .
    H H12 0.4015 0.9338 0.0847 0.077 Uiso calc R 1 1 . .
    C C13 0.4585(3) 0.6833(3) 0.1112(2) 0.0684(7) Uani d . 1 1 . .
    H H13 0.5834 0.6716 0.1048 0.082 Uiso calc R 1 1 . .
    C C14 0.3827(3) 0.5431(3) 0.1335(2) 0.0574(6) Uani d . 1 1 . .
    H H14 0.4558 0.4364 0.1438 0.069 Uiso calc R 1 1 . .
loop_
    _atom_site_aniso_label
    _atom_site_aniso_U_11
    _atom_site_aniso_U_22
    _atom_site_aniso_U_33
    _atom_site_aniso_U_12
    _atom_site_aniso_U_13
    _atom_site_aniso_U_23
    S1 0.0624(4) 0.0385(3) 0.0468(4) -0.0171(3) -0.0074(3) 0.0017(2)
    Cl1 0.0899(5) 0.0429(3) 0.1012(6) -0.0076(3) -0.0297(4) -0.0227(3)
    Cl2 0.0746(4) 0.0417(3) 0.0626(4) -0.0171(3) -0.0078(3) -0.0088(3)
    O1 0.1015(13) 0.0397(8) 0.0520(10) -0.0200(8) 0.0019(9) -0.0110(7)
    O2 0.0585(10) 0.0693(10) 0.0709(12) -0.0269(8) -0.0199(9) 0.0141(8)
    C1 0.0487(13) 0.0397(11) 0.0445(14) -0.0069(10) 0.0002(10) -0.0040(10)
    C2 0.0411(12) 0.0379(11) 0.0488(14) -0.0107(9) 0.0018(10) -0.0047(10)
    C3 0.0321(11) 0.0369(10) 0.0441(13) -0.0055(8) -0.0011(9) -0.0031(9)
    C4 0.0359(12) 0.0397(11) 0.0488(14) -0.0095(9) -0.0015(10) -0.0042(10)
    C5 0.0530(14) 0.0442(12) 0.0578(16) -0.0106(10) -0.0052(11) 0.0051(11)
    C6 0.0648(17) 0.0724(17) 0.0435(16) -0.0043(13) -0.0111(12) 0.0009(12)
    C7 0.0566(16) 0.0715(16) 0.0539(17) -0.0025(13) -0.0132(12) -0.0226(13)
    C8 0.0426(13) 0.0448(12) 0.0593(16) -0.0020(10) -0.0073(11) -0.0147(11)
    C9 0.0524(14) 0.0362(11) 0.0372(13) -0.0095(10) -0.0051(10) -0.0043(9)
    C10 0.0523(14) 0.0432(12) 0.0685(17) -0.0047(11) -0.0138(12) -0.0070(11)
    C11 0.091(2) 0.0358(12) 0.0729(19) -0.0110(13) -0.0263(16) -0.0023(11)
    C12 0.096(2) 0.0589(16) 0.0488(16) -0.0414(15) -0.0048(14) -0.0056(12)
    C13 0.0584(16) 0.0802(18) 0.079(2) -0.0298(14) 0.0101(14) -0.0331(15)
    C14 0.0552(15) 0.0480(12) 0.0706(18) -0.0073(11) -0.0029(12) -0.0187(12)
_geom_special_details
;
All e.s.d.'s (except the e.s.d. in the dihedral angle between two l.s. planes)
are estimated using the full covariance matrix. The cell e.s.d.'s are taken
into account individually in the estimation of e.s.d.'s in distances, angles
and torsion angles; correlations between e.s.d.'s in cell parameters are only
used when they are defined by crystal symmetry. An approximate (isotropic)
treatment of cell e.s.d.'s is used for estimating e.s.d.'s involving l.s.
planes.
;
loop_
    _geom_bond_atom_site_label_1
    _geom_bond_atom_site_label_2
    _geom_bond_site_symmetry_2
    _geom_bond_distance
    _geom_bond_publ_flag
    S1 O2 . 1.4353(16) ?
    S1 O1 . 1.4364(15) ?
    S1 C1 . 1.748(2) ?
    S1 C9 . 1.7683(19) ?
    Cl1 C8 . 1.738(2) ?
    Cl2 C4 . 1.736(2) ?
    C1 C2 . 1.320(3) ?
    C1 H1 . 0.9300 ?
    C2 C3 . 1.464(3) ?
    C2 H2 . 0.9300 ?
    C3 C8 . 1.398(3) ?
    C3 C4 . 1.404(3) ?
    C4 C5 . 1.365(3) ?
    C5 C6 . 1.371(3) ?
    C5 H5 . 0.9300 ?
    C6 C7 . 1.380(3) ?
    C6 H6 . 0.9300 ?
    C7 C8 . 1.373(3) ?
    C7 H7 . 0.9300 ?
    C9 C10 . 1.369(3) ?
    C9 C14 . 1.373(3) ?
    C10 C11 . 1.381(3) ?
    C10 H10 . 0.9300 ?
    C11 C12 . 1.360(3) ?
    C11 H11 . 0.9300 ?
    C12 C13 . 1.367(3) ?
    C12 H12 . 0.9300 ?
    C13 C14 . 1.378(3) ?
    C13 H13 . 0.9300 ?
    C14 H14 . 0.9300 ?
loop_
    _geom_angle_atom_site_label_1
    _geom_angle_atom_site_label_2
    _geom_angle_atom_site_label_3
    _geom_angle_site_symmetry_1
    _geom_angle_site_symmetry_3
    _geom_angle
    _geom_angle_publ_flag
    O2 S1 O1 . . 119.35(10) ?
    O2 S1 C1 . . 107.76(10) ?
    O1 S1 C1 . . 108.27(9) ?
    O2 S1 C9 . . 108.45(9) ?
    O1 S1 C9 . . 108.92(9) ?
    C1 S1 C9 . . 102.84(9) ?
    C2 C1 S1 . . 121.25(17) ?
    C2 C1 H1 . . 119.4 ?
    S1 C1 H1 . . 119.4 ?
    C1 C2 C3 . . 127.63(19) ?
    C1 C2 H2 . . 116.2 ?
    C3 C2 H2 . . 116.2 ?
    C8 C3 C4 . . 115.12(19) ?
    C8 C3 C2 . . 125.15(17) ?
    C4 C3 C2 . . 119.72(17) ?
    C5 C4 C3 . . 123.29(18) ?
    C5 C4 Cl2 . . 118.16(15) ?
    C3 C4 Cl2 . . 118.52(16) ?
    C4 C5 C6 . . 119.5(2) ?
    C4 C5 H5 . . 120.3 ?
    C6 C5 H5 . . 120.3 ?
    C5 C6 C7 . . 119.8(2) ?
    C5 C6 H6 . . 120.1 ?
    C7 C6 H6 . . 120.1 ?
    C8 C7 C6 . . 120.1(2) ?
    C8 C7 H7 . . 119.9 ?
    C6 C7 H7 . . 119.9 ?
    C7 C8 C3 . . 122.2(2) ?
    C7 C8 Cl1 . . 117.54(16) ?
    C3 C8 Cl1 . . 120.25(17) ?
    C10 C9 C14 . . 120.77(19) ?
    C10 C9 S1 . . 119.66(16) ?
    C14 C9 S1 . . 119.57(15) ?
    C9 C10 C11 . . 119.2(2) ?
    C9 C10 H10 . . 120.4 ?
    C11 C10 H10 . . 120.4 ?
    C12 C11 C10 . . 120.2(2) ?
    C12 C11 H11 . . 119.9 ?
    C10 C11 H11 . . 119.9 ?
    C11 C12 C13 . . 120.5(2) ?
    C11 C12 H12 . . 119.7 ?
    C13 C12 H12 . . 119.7 ?
    C12 C13 C14 . . 120.0(2) ?
    C12 C13 H13 . . 120.0 ?
    C14 C13 H13 . . 120.0 ?
    C9 C14 C13 . . 119.3(2) ?
    C9 C14 H14 . . 120.3 ?
    C13 C14 H14 . . 120.3 ?
loop_
    _geom_torsion_atom_site_label_1
    _geom_torsion_atom_site_label_2
    _geom_torsion_atom_site_label_3
    _geom_torsion_atom_site_label_4
    _geom_torsion_site_symmetry_1
    _geom_torsion_site_symmetry_2
    _geom_torsion_site_symmetry_3
    _geom_torsion_site_symmetry_4
    _geom_torsion
    _geom_torsion_publ_flag
    O2 S1 C1 C2 . . . . 128.08(17) ?
    O1 S1 C1 C2 . . . . -2.3(2) ?
    C9 S1 C1 C2 . . . . -117.47(18) ?
    S1 C1 C2 C3 . . . . -177.57(14) ?
    C1 C2 C3 C8 . . . . -40.8(3) ?
    C1 C2 C3 C4 . . . . 140.4(2) ?
    C8 C3 C4 C5 . . . . 1.1(3) ?
    C2 C3 C4 C5 . . . . 179.93(18) ?
    C8 C3 C4 Cl2 . . . . 179.04(14) ?
    C2 C3 C4 Cl2 . . . . -2.1(3) ?
    C3 C4 C5 C6 . . . . -0.3(3) ?
    Cl2 C4 C5 C6 . . . . -178.28(17) ?
    C4 C5 C6 C7 . . . . -0.8(3) ?
    C5 C6 C7 C8 . . . . 1.1(4) ?
    C6 C7 C8 C3 . . . . -0.3(3) ?
    C6 C7 C8 Cl1 . . . . -178.79(18) ?
    C4 C3 C8 C7 . . . . -0.8(3) ?
    C2 C3 C8 C7 . . . . -179.5(2) ?
    C4 C3 C8 Cl1 . . . . 177.68(14) ?
    C2 C3 C8 Cl1 . . . . -1.1(3) ?
    O2 S1 C9 C10 . . . . 10.8(2) ?
    O1 S1 C9 C10 . . . . 142.12(18) ?
    C1 S1 C9 C10 . . . . -103.16(19) ?
    O2 S1 C9 C14 . . . . -169.41(17) ?
    O1 S1 C9 C14 . . . . -38.06(19) ?
    C1 S1 C9 C14 . . . . 76.65(18) ?
    C14 C9 C10 C11 . . . . -0.9(3) ?
    S1 C9 C10 C11 . . . . 178.95(17) ?
    C9 C10 C11 C12 . . . . 1.0(3) ?
    C10 C11 C12 C13 . . . . 0.0(4) ?
    C11 C12 C13 C14 . . . . -1.1(4) ?
    C10 C9 C14 C13 . . . . -0.2(3) ?
    S1 C9 C14 C13 . . . . 179.95(18) ?
    C12 C13 C14 C9 . . . . 1.2(4) ?
data_global
_journal_date_recd_electronic     2011-03-17
_journal_date_accepted     2011-03-30
_journal_name_full     'Acta Crystallographica, Section E'
_journal_year     2011
_journal_volume     67
_journal_issue      5
_journal_page_first     o1055
_journal_page_last     o1055
_journal_paper_category     QO
_journal_coeditor_code     NG5134
_publ_contact_author_name     'David C. Forbes'
_publ_contact_author_address
;
Department of Chemistry
University of South Alabama
Mobile, AL 36688-0002 USA
;
_publ_contact_author_email     'dforbes@southalabama.edu'
_publ_contact_author_fax     '1 251-460-7359'
_publ_contact_author_phone     '1 251-460-6689'
_publ_section_title
;
2,6-Dichloro-1-[(1<i>E</i>)-2-(phenylsulfonyl)ethenyl]benzene
;
_publ_section_title_footnote     .
loop_
    _publ_author_name
    _publ_author_footnote
    _publ_author_address
    'South, Michael S.' .
;
Department of Chemistry
University of South Alabama
Mobile, AL 36688-0002 USA
;
    'Obiako, Adirika J.' .
;
Department of Chemistry
University of South Alabama
Mobile, AL 36688-0002 USA
;
    'Sykora, Richard E.' .
;
Department of Chemistry
University of South Alabama
Mobile, AL 36688-0002 USA
;
    'Forbes, David C.' .
;
Department of Chemistry
University of South Alabama
Mobile, AL 36688-0002 USA
;
_publ_section_synopsis     .
