# Supplementary material for: 2,6-Dichloro-1-[(1E)-2-(phenyl­sulfon­yl)ethen­yl]benzene
Source: Acta Crystallogr Sect E Struct Rep Online. 2011 Apr 7;67(Pt 5):o1055. doi: 10.1107/S1600536811011901 (PMC3089273; doi:10.1107/S1600536811011901)
Supplement: Supplementary file 2 [file e-67-o1055-Isup2.hkl]

# 
# h,k,l, Fc-squared, Fo-squared, sigma(Fo-squared) and status flag 
# 
data_I
_shelx_title ' face in P-1' 
_shelx_refln_list_code          4 
_shelx_F_calc_maximum      124.59 
_exptl_crystal_F_000       320.00 
_reflns_d_resolution_high  0.8300 
 
loop_ 
 _symmetry_equiv_pos_as_xyz 
 'x, y, z' 
 '-x, -y, -z' 
 
_cell_length_a     7.5924 
_cell_length_b     8.3060 
_cell_length_c    11.3360 
_cell_angle_alpha  78.639 
_cell_angle_beta   84.976 
_cell_angle_gamma  77.497 
 
_shelx_F_squared_multiplier     1.000 
 
loop_ 
 _refln_index_h 
 _refln_index_k 
 _refln_index_l 
 _refln_F_squared_calc 
 _refln_F_squared_meas 
 _refln_F_squared_sigma 
 _refln_observed_status 
   2   0   0     9626.03    10290.24     51.82 o 
   3   0   0       15.89       17.65      2.12 o 
   4   0   0      163.63      150.65      4.89 o 
   5   0   0      382.10      368.28      8.18 o 
   6   0   0      332.00      315.64     11.65 o 
   7   0   0        4.76        1.76      3.25 o 
   8   0   0        5.21        7.29      3.54 o 
  -8   1   0        8.84        9.22      5.41 o 
  -7   1   0        1.10        1.84      2.81 o 
  -6   1   0       27.92       35.97      3.72 o 
  -5   1   0       40.72       40.29      4.12 o 
  -4   1   0     1175.78     1226.97     12.63 o 
  -3   1   0       76.19       72.90      2.93 o 
  -2   1   0      907.10      949.23     16.90 o 
  -1   1   0      504.51      486.20      4.99 o 
   1   1   0      795.18      785.16      7.60 o 
   2   1   0     2887.88     2908.94     16.52 o 
   3   1   0      176.66      210.57      4.38 o 
   4   1   0      100.86      116.32      3.17 o 
   5   1   0      141.91      134.64      5.35 o 
   6   1   0      209.26      221.59      7.51 o 
   7   1   0       43.99       37.41      6.15 o 
   8   1   0        2.57        2.66      3.16 o 
   9   1   0        1.44        1.20      3.78 o 
  -8   2   0        0.00        2.21      5.41 o 
  -7   2   0       22.00       28.29      6.40 o 
  -6   2   0       68.38       63.44      4.26 o 
  -5   2   0       10.29        9.47      2.34 o 
  -4   2   0      399.16      387.13      6.78 o 
  -3   2   0      337.14      320.75      5.05 o 
  -2   2   0       37.37       35.64      3.01 o 
  -1   2   0     3010.90     2919.15     21.27 o 
   0   2   0     1065.90     1034.62      5.76 o 
   1   2   0     1830.57     1794.80     12.26 o 
   2   2   0     1123.10     1095.48      6.59 o 
   3   2   0      186.84      183.58      3.23 o 
   4   2   0        1.77        3.52      2.26 o 
   5   2   0       94.74       94.59      4.83 o 
   6   2   0       61.21       60.70      4.61 o 
   7   2   0        4.75        2.91      3.15 o 
   8   2   0        0.06        0.59      3.38 o 
   9   2   0       10.17       16.45      4.52 o 
  -7   3   0        0.01        0.49      4.92 o 
  -6   3   0       41.12       38.62      6.03 o 
  -5   3   0       43.26       47.73      6.52 o 
  -4   3   0        0.34        0.18      1.25 o 
  -3   3   0       16.82       15.02      0.95 o 
  -2   3   0      754.96      759.63     13.91 o 
  -1   3   0      550.32      536.18     10.54 o 
   0   3   0      242.20      261.91      3.58 o 
   1   3   0       50.47       42.28      1.30 o 
   2   3   0     1192.75     1287.37      7.50 o 
   3   3   0       27.12       26.36      1.64 o 
   4   3   0      693.04      700.31     10.15 o 
   5   3   0      818.86      823.06     19.21 o 
   6   3   0       40.48       47.87      8.06 o 
   7   3   0      104.18      103.79      6.15 o 
   8   3   0        7.97       10.39      3.83 o 
   9   3   0        2.68        8.26      4.03 o 
  -7   4   0       21.56       25.46      6.89 o 
  -6   4   0       64.98       74.80      8.49 o 
  -5   4   0      151.13      166.69     10.22 o 
  -4   4   0       56.90       54.50      5.78 o 
  -3   4   0      234.06      228.61      9.37 o 
  -2   4   0      459.99      473.04     12.11 o 
  -1   4   0      502.51      541.73     12.00 o 
   0   4   0     1613.24     1628.04     31.88 o 
   1   4   0      982.28      989.19      6.08 o 
   2   4   0       54.74       62.65      1.96 o 
   3   4   0       23.85       20.10      1.62 o 
   4   4   0       48.39       38.82      2.59 o 
   5   4   0      652.13      655.12     11.52 o 
   6   4   0        8.18       14.63      5.53 o 
   7   4   0        9.54       12.67      4.92 o 
   8   4   0        0.00       -0.25      5.04 o 
  -6   5   0        1.05        1.48      3.94 o 
  -5   5   0        7.86       12.42      5.17 o 
  -4   5   0       12.37       12.42      4.67 o 
  -3   5   0       26.56       22.14      4.67 o 
  -2   5   0      232.53      215.78      9.24 o 
  -1   5   0       28.41       28.79      2.49 o 
   0   5   0      441.35      431.46     10.50 o 
   1   5   0      673.67      696.09      6.64 o 
   2   5   0       29.84       26.97      1.48 o 
   3   5   0       10.05        9.53      1.41 o 
   4   5   0      175.37      177.82      5.49 o 
   5   5   0        8.59        6.08      2.64 o 
   6   5   0       84.67       73.95      8.12 o 
   7   5   0      164.42      175.30     12.06 o 
   8   5   0       11.91        7.87      6.15 o 
  -5   6   0        2.20       -0.12      4.18 o 
  -4   6   0       88.27       87.73      7.75 o 
  -3   6   0       61.77       56.35      6.27 o 
  -2   6   0        6.48        7.75      3.57 o 
  -1   6   0       31.93       27.82      2.30 o 
   0   6   0       27.60       29.28      1.67 o 
   1   6   0      332.81      317.36      4.85 o 
   2   6   0        4.76        4.93      1.05 o 
   3   6   0      261.30      264.08      4.82 o 
   4   6   0      257.78      262.61      5.22 o 
   5   6   0       27.47       29.14      3.78 o 
   6   6   0      218.36      233.02      8.52 o 
   7   6   0       21.35       17.22      5.90 o 
   8   6   0        0.37       -1.23      5.78 o 
  -4   7   0       55.06       58.68      7.38 o 
  -3   7   0        9.68        8.73      3.81 o 
  -2   7   0       37.93       31.98      4.92 o 
  -1   7   0      182.97      194.56      9.60 o 
   0   7   0       44.38       46.19      3.82 o 
   1   7   0      438.29      440.25      8.95 o 
   2   7   0      198.88      188.66      6.47 o 
   3   7   0        4.33        2.18      2.01 o 
   4   7   0       36.98       31.91      2.98 o 
   5   7   0       27.54       30.55      2.96 o 
   6   7   0       13.08       16.62      3.74 o 
   7   7   0       11.50       14.76      6.52 o 
  -3   8   0        0.40        1.60      4.30 o 
  -2   8   0        9.97       10.08      4.18 o 
  -1   8   0       81.96       83.27      5.26 o 
   0   8   0        0.37        1.14      2.45 o 
   1   8   0       17.19       18.32      4.55 o 
   2   8   0        0.00       -1.01      2.56 o 
   3   8   0       56.04       64.26      3.85 o 
   4   8   0        4.20        5.06      2.30 o 
   5   8   0      160.87      156.47      9.79 o 
   6   8   0        5.51        4.02      3.63 o 
  -1   9   0       21.80       24.77      3.68 o 
   0   9   0       77.41       72.09      5.16 o 
   1   9   0      154.36      160.12      7.08 o 
   2   9   0        0.10        1.23      4.92 o 
   3   9   0       12.50       12.73      3.35 o 
   4   9   0        8.40        6.52      3.68 o 
   5   9   0        5.29        5.96      4.09 o 
  -4  -9   1        3.13       -0.31      3.86 o 
  -3  -9   1      153.20      153.86     11.20 o 
  -2  -9   1      141.30      137.85     10.34 o 
  -1  -9   1        7.01        7.17      4.06 o 
   0  -9   1        2.93        0.28      3.25 o 
   1  -9   1       48.14       50.09      4.64 o 
  -6  -8   1       39.81       35.38      4.96 o 
  -5  -8   1       18.55       19.85      4.24 o 
  -4  -8   1       34.25       28.03      4.74 o 
  -3  -8   1       47.46       42.32      3.60 o 
  -2  -8   1        2.41        0.56      2.42 o 
  -1  -8   1      167.39      162.88      9.73 o 
   0  -8   1       70.10       68.05      4.65 o 
   1  -8   1        0.94        3.32      2.87 o 
   2  -8   1       50.62       50.93      6.52 o 
   3  -8   1       36.71       41.70      6.89 o 
  -7  -7   1        3.20        4.80      6.27 o 
  -6  -7   1        0.11        0.08      3.48 o 
  -5  -7   1        2.72        0.59      2.74 o 
  -4  -7   1       65.36       64.40      3.69 o 
  -3  -7   1       71.53       74.00      4.94 o 
  -2  -7   1      185.51      175.70      6.16 o 
  -1  -7   1        0.48        0.47      1.89 o 
   0  -7   1       89.40       87.49      6.89 o 
   1  -7   1       11.23       10.95      4.06 o 
   2  -7   1      169.01      161.65      9.73 o 
   3  -7   1       14.76       15.25      4.43 o 
   4  -7   1       55.43       51.42      7.01 o 
  -8  -6   1       36.23       48.58      8.12 o 
  -7  -6   1       28.93       23.74      6.89 o 
  -6  -6   1       24.36       23.86      5.90 o 
  -5  -6   1       54.28       60.46      3.99 o 
  -4  -6   1        5.92        6.33      1.64 o 
  -3  -6   1        8.45        5.48      1.35 o 
  -2  -6   1       19.77       17.19      1.59 o 
  -1  -6   1       68.94       66.31      2.67 o 
   0  -6   1        6.34        3.88      1.35 o 
   1  -6   1       15.02       15.98      3.44 o 
   2  -6   1      475.30      476.86      9.68 o 
   3  -6   1       63.25       60.90      6.40 o 
   4  -6   1      102.35       89.71      8.12 o 
   5  -6   1        3.12        2.21      4.30 o 
  -8  -5   1       10.31       12.17      5.90 o 
  -7  -5   1        6.56       10.21      5.53 o 
  -6  -5   1       25.02       25.09      6.03 o 
  -5  -5   1       43.63       40.62      3.10 o 
  -4  -5   1       23.59       19.92      1.83 o 
  -3  -5   1      265.07      267.35      4.68 o 
  -2  -5   1      586.01      548.89      6.23 o 
  -1  -5   1        4.15        4.31      1.21 o 
   0  -5   1      239.59      223.01      9.00 o 
   1  -5   1       17.28       13.18      1.73 o 
   2  -5   1        1.03       -0.12      2.83 o 
   3  -5   1       74.18       84.53      6.89 o 
   4  -5   1       20.07       21.77      4.80 o 
   5  -5   1        2.90       -0.12      4.92 o 
   6  -5   1        5.72        6.27      4.92 o 
  -8  -4   1       12.19        5.29      5.53 o 
  -7  -4   1       45.99       46.99      7.38 o 
  -6  -4   1        4.21        6.76      4.67 o 
  -5  -4   1      250.45      233.07      7.67 o 
  -4  -4   1       93.01       93.47      4.02 o 
  -3  -4   1      221.10      209.99      4.96 o 
  -2  -4   1     2138.88     2233.55     13.08 o 
  -1  -4   1        0.16       -0.10      1.09 o 
   0  -4   1      506.21      580.48     10.77 o 
   1  -4   1      423.85      418.96      9.70 o 
   2  -4   1      419.67      427.21     12.10 o 
   3  -4   1      520.16      522.04     14.46 o 
   4  -4   1      179.36      177.21      9.48 o 
   5  -4   1        8.39        2.83      4.67 o 
   6  -4   1        0.00        1.60      4.92 o 
   7  -4   1        3.74       -2.09      4.67 o 
  -8  -3   1        1.67       -0.12      4.67 o 
  -7  -3   1       70.64       67.30      7.38 o 
  -6  -3   1      500.01      475.58     16.42 o 
  -5  -3   1       13.95        9.15      3.13 o 
  -4  -3   1      159.71      160.98      6.28 o 
  -3  -3   1      409.76      392.00      7.50 o 
  -2  -3   1      425.39      471.13      5.60 o 
  -1  -3   1     3713.14     3617.61     26.82 o 
   0  -3   1      530.40      534.02      9.43 o 
   1  -3   1       80.27       82.86      4.92 o 
   2  -3   1        1.86        1.97      2.34 o 
   3  -3   1       48.33       45.89      4.68 o 
   4  -3   1       12.00       11.32      1.48 o 
   5  -3   1       78.95       68.17      6.64 o 
   6  -3   1       33.74       34.56      6.15 o 
   7  -3   1       16.19       33.82      6.76 o 
  -9  -2   1        0.71        1.07      4.11 o 
  -8  -2   1        1.24        3.09      3.43 o 
  -7  -2   1        1.78        3.83      3.36 o 
  -6  -2   1       17.04       15.57      3.55 o 
  -5  -2   1        8.73        8.17      2.69 o 
  -4  -2   1      393.99      376.24      8.03 o 
  -3  -2   1      542.53      533.47     12.02 o 
  -2  -2   1     1158.18     1213.08      8.51 o 
  -1  -2   1     4941.12     4824.12     15.11 o 
   0  -2   1       60.27       58.37      2.96 o 
   1  -2   1      239.85      238.43      3.17 o 
   2  -2   1      174.06      170.22      2.28 o 
   3  -2   1       81.51       69.54      3.82 o 
   4  -2   1      305.24      292.70      9.74 o 
   5  -2   1      369.33      335.00      7.35 o 
   6  -2   1        0.01        0.17      2.44 o 
   7  -2   1        0.01       -0.49      5.41 o 
   8  -2   1        6.84        4.18      5.16 o 
  -8  -1   1        4.21        8.84      3.75 o 
  -7  -1   1       52.21       59.93      6.83 o 
  -6  -1   1        6.96        6.07      3.25 o 
  -5  -1   1       78.18       79.61      4.52 o 
  -4  -1   1       48.20       41.52      3.17 o 
  -3  -1   1       58.41       64.65      3.13 o 
  -2  -1   1        2.55        0.66      0.78 o 
  -1  -1   1        3.51        4.89      0.72 o 
   0  -1   1     1704.00     1663.23     31.46 o 
   1  -1   1      571.81      562.29      3.56 o 
   2  -1   1      537.22      521.06      4.57 o 
   3  -1   1       11.62        9.09      1.22 o 
   4  -1   1      320.92      319.28      6.61 o 
   5  -1   1       93.69      100.08      4.37 o 
   6  -1   1       75.33       73.73      4.55 o 
   7  -1   1        5.56        4.95      2.86 o 
   8  -1   1       11.30       12.42      6.39 o 
  -8   0   1      122.17      107.33      6.71 o 
  -7   0   1      127.08      123.92      6.41 o 
  -6   0   1      205.32      200.31     21.74 o 
  -5   0   1        2.34        0.07      2.50 o 
  -4   0   1     4179.16     4353.34     31.52 o 
  -3   0   1       18.37       16.74      2.08 o 
  -2   0   1    15523.80    15932.46     66.42 o 
  -1   0   1     2187.36     2217.05     10.39 o 
   1   0   1      201.74      192.78      3.97 o 
   2   0   1      920.27      952.57      5.57 o 
   3   0   1     1781.98     1812.40     19.34 o 
   4   0   1      294.35      289.17      6.39 o 
   5   0   1       18.13       18.41      2.83 o 
   6   0   1        7.84        6.32      2.75 o 
   7   0   1        0.13        0.12      2.83 o 
   8   0   1       20.73       24.90      4.04 o 
  -8   1   1       38.65       45.88      7.13 o 
  -7   1   1        4.87        4.92      2.98 o 
  -6   1   1      535.81      561.36     11.13 o 
  -5   1   1      109.78      110.16      4.82 o 
  -4   1   1      195.69      184.92      8.87 o 
  -3   1   1        5.58        3.57      2.83 o 
  -2   1   1      632.88      690.37      7.70 o 
  -1   1   1     4215.54     4264.16     10.44 o 
   1   1   1        0.57        2.10      0.53 o 
   2   1   1      328.31      319.84      3.05 o 
   3   1   1     1213.83     1180.14      9.60 o 
   4   1   1      705.51      661.61      6.44 o 
   5   1   1        5.45        2.83      1.22 o 
   6   1   1        0.64       -1.74      2.59 o 
   7   1   1       23.58       22.52      3.82 o 
   8   1   1        4.52        1.86      2.94 o 
   9   1   1       11.96        9.57      4.04 o 
  -8   2   1       19.76       20.66      7.13 o 
  -7   2   1        3.08        1.35      4.92 o 
  -6   2   1       20.51       20.21      3.51 o 
  -5   2   1        0.01        0.29      2.01 o 
  -4   2   1      134.96      148.74      4.53 o 
  -3   2   1      575.00      556.75     16.47 o 
  -2   2   1      439.97      438.66      6.46 o 
  -1   2   1     1074.80     1038.73      6.43 o 
   0   2   1     1165.06     1139.82      8.53 o 
   1   2   1     1863.21     1818.82      8.39 o 
   2   2   1      815.48      807.88     10.05 o 
   3   2   1        1.85        2.29      1.18 o 
   4   2   1      523.39      518.06     19.43 o 
   5   2   1      137.79      132.63      5.43 o 
   6   2   1       30.00       27.38      3.60 o 
   7   2   1       54.32       62.56      4.99 o 
   8   2   1       13.06       13.04      3.45 o 
   9   2   1       10.39       15.19      4.26 o 
  -7   3   1        8.55       10.33      5.29 o 
  -6   3   1      104.40      118.75      9.60 o 
  -5   3   1       32.91       38.50      5.66 o 
  -4   3   1      638.59      646.43      8.84 o 
  -3   3   1      787.62      780.53      6.81 o 
  -2   3   1        2.02        4.55      2.46 o 
  -1   3   1     2724.06     2712.49     22.15 o 
   0   3   1        0.08        0.94      0.69 o 
   1   3   1     1105.81     1164.83      8.16 o 
   2   3   1     1641.38     1580.00     19.36 o 
   3   3   1     3491.12     3504.09     23.54 o 
   4   3   1        1.65        2.33      1.44 o 
   5   3   1      430.12      431.65      9.26 o 
   6   3   1      425.61      411.38     10.17 o 
   7   3   1       19.03       19.94      3.86 o 
   8   3   1        0.03        1.89      3.31 o 
   9   3   1        0.03        3.98      4.26 o 
  -7   4   1       25.33       24.84      6.64 o 
  -6   4   1       10.97        5.78      4.55 o 
  -5   4   1      117.75      114.09      8.49 o 
  -4   4   1      163.63      177.93      9.60 o 
  -3   4   1        5.34        5.04      3.20 o 
  -2   4   1      615.66      601.71     13.12 o 
  -1   4   1        2.71        0.98      2.34 o 
   0   4   1      199.94      225.79      2.64 o 
   1   4   1       83.35       89.57      2.68 o 
   2   4   1      298.54      312.24      4.54 o 
   3   4   1      851.91      899.27     29.80 o 
   4   4   1       92.65       89.22      7.32 o 
   5   4   1      136.16      134.66      5.43 o 
   6   4   1       97.12       88.73      8.12 o 
   7   4   1        1.36        4.67      5.04 o 
   8   4   1       58.64       56.10      8.12 o 
  -6   5   1        4.81        3.07      4.06 o 
  -5   5   1        0.00        0.61      4.06 o 
  -4   5   1       94.67       89.96      7.38 o 
  -3   5   1      167.49      153.68      8.50 o 
  -2   5   1      190.68      184.16      8.13 o 
  -1   5   1      790.12      739.09     50.13 o 
   0   5   1      157.73      149.73      2.42 o 
   1   5   1      147.28      138.62      3.88 o 
   2   5   1      349.75      363.59      5.15 o 
   3   5   1      276.07      285.90      7.37 o 
   4   5   1      244.67      240.82      7.05 o 
   5   5   1       64.00       59.18      7.69 o 
   6   5   1       37.43       41.09      4.07 o 
   7   5   1        3.08        1.35      5.78 o 
   8   5   1       45.58       56.46      8.36 o 
  -5   6   1        0.06       -0.12      3.69 o 
  -4   6   1        3.85        3.44      4.06 o 
  -3   6   1       96.72       85.77      7.14 o 
  -2   6   1       10.12        7.38      3.44 o 
  -1   6   1        6.42        4.68      1.19 o 
   0   6   1       77.08       69.80      1.76 o 
   1   6   1      488.38      494.63      8.90 o 
   2   6   1      425.67      407.55      6.07 o 
   3   6   1        5.39        5.83      2.39 o 
   4   6   1      382.59      365.45      7.44 o 
   5   6   1       22.42       21.99      3.47 o 
   6   6   1        5.25        7.05      3.33 o 
   7   6   1       28.91       34.68      7.26 o 
   8   6   1       94.56       79.98      9.72 o 
  -4   7   1       13.47       19.06      5.66 o 
  -3   7   1      106.26      115.18      8.49 o 
  -2   7   1      246.46      231.34     10.72 o 
  -1   7   1       56.39       58.53      8.73 o 
   0   7   1      755.84      779.20     12.82 o 
   1   7   1        0.04        0.85      1.95 o 
   2   7   1       20.41       13.72      2.56 o 
   3   7   1       74.82       82.58      4.83 o 
   4   7   1        8.42       10.87      2.33 o 
   5   7   1        5.26        4.84      2.20 o 
   6   7   1       30.30       34.40      7.26 o 
   7   7   1      114.44      131.18      7.11 o 
  -3   8   1       11.67       17.22      4.92 o 
  -2   8   1        3.96        5.04      3.81 o 
  -1   8   1        2.23        2.77      2.54 o 
   0   8   1        0.18       -0.90      2.41 o 
   1   8   1      141.12      150.83      6.36 o 
   2   8   1       25.25       27.33      3.43 o 
   3   8   1      312.24      320.30      9.43 o 
   4   8   1       76.45       76.47      4.24 o 
   5   8   1       20.21       25.20      2.98 o 
   6   8   1       31.93       39.00      8.18 o 
  -2   9   1       33.55       40.73     13.59 o 
  -1   9   1       97.40      110.83      6.71 o 
   0   9   1        0.02        1.72      4.43 o 
   1   9   1        2.25        1.11      4.30 o 
   2   9   1        2.97        4.67      4.43 o 
   3   9   1       51.03       52.89      6.77 o 
   4   9   1       23.76       24.76      3.26 o 
   5   9   1        3.78        3.03      3.55 o 
  -4  -9   2       58.47       55.07      8.00 o 
  -3  -9   2        2.08        0.49      5.29 o 
  -2  -9   2        0.76        0.37      4.67 o 
  -1  -9   2       53.55       56.95      7.38 o 
   0  -9   2        0.36        0.73      2.66 o 
  -6  -8   2        0.18        2.21      6.39 o 
  -5  -8   2       20.25       22.41      4.14 o 
  -4  -8   2        1.14        0.87      3.27 o 
  -3  -8   2      101.01      105.50      5.96 o 
  -2  -8   2      190.92      192.57     11.20 o 
  -1  -8   2       29.25       22.90      4.49 o 
   0  -8   2        9.13       10.26      2.42 o 
   1  -8   2      110.62      139.92     10.21 o 
   2  -8   2       46.45       43.54      6.40 o 
   3  -8   2        0.77        1.11      5.29 o 
  -7  -7   2       25.43       33.70      6.89 o 
  -6  -7   2      140.81      156.31     11.82 o 
  -5  -7   2       12.61       12.14      2.48 o 
  -4  -7   2      125.26      127.91      4.93 o 
  -3  -7   2      125.95      130.56      5.03 o 
  -2  -7   2       29.73       26.50      2.58 o 
  -1  -7   2       50.18       49.99      3.01 o 
   0  -7   2      414.35      383.35     13.44 o 
   1  -7   2      101.44      110.01      8.61 o 
   2  -7   2       73.88       93.87      8.24 o 
   3  -7   2       68.55       72.95      7.87 o 
   4  -7   2       15.22       11.81      4.80 o 
  -7  -6   2       19.89       34.44      7.26 o 
  -6  -6   2       11.04        8.72      2.99 o 
  -5  -6   2       15.43       14.67      2.96 o 
  -4  -6   2        8.93        9.13      1.61 o 
  -3  -6   2       17.96       18.36      1.82 o 
  -2  -6   2       42.14       39.72      2.22 o 
  -1  -6   2        3.35        4.48      1.38 o 
   0  -6   2      858.71      873.28     23.65 o 
   1  -6   2      150.15      147.03      5.84 o 
   2  -6   2       49.25       54.96      4.11 o 
   3  -6   2       64.52       69.02      7.01 o 
   4  -6   2       16.56       11.81      5.04 o 
   5  -6   2        7.15        7.99      4.67 o 
  -8  -5   2        3.50        3.81      6.39 o 
  -7  -5   2        4.87        1.48      4.80 o 
  -6  -5   2        9.47        7.67      2.98 o 
  -5  -5   2        3.83        1.63      2.95 o 
  -4  -5   2      434.68      441.12      8.00 o 
  -3  -5   2        0.72        1.32      1.45 o 
  -2  -5   2      411.27      415.52      6.49 o 
  -1  -5   2       50.60       51.11      2.55 o 
   0  -5   2       69.97       66.82      4.92 o 
   1  -5   2       18.03       15.50      3.07 o 
   2  -5   2       24.11       20.79      4.30 o 
   3  -5   2        0.20        4.06      4.43 o 
   4  -5   2       33.54       37.51      5.90 o 
   5  -5   2       12.13       10.58      4.80 o 
   6  -5   2      141.07      142.52     10.71 o 
  -8  -4   2        0.43       -5.53      5.53 o 
  -7  -4   2        0.24        3.20      4.92 o 
  -6  -4   2      109.20       99.94      8.68 o 
  -5  -4   2       26.60       22.46      3.47 o 
  -4  -4   2      279.48      280.98     10.36 o 
  -3  -4   2       39.62       42.07      1.78 o 
  -2  -4   2        0.13        0.81      1.33 o 
  -1  -4   2      645.76      640.24      7.05 o 
   0  -4   2      297.89      304.42      9.01 o 
   1  -4   2      327.58      321.48      9.38 o 
   2  -4   2      115.70      102.49      2.95 o 
   3  -4   2       25.12       21.28      4.55 o 
   4  -4   2       14.85       10.70      4.30 o 
   5  -4   2       72.35       66.93      7.63 o 
   6  -4   2        7.21        8.36      4.06 o 
   7  -4   2       13.53       12.54      5.78 o 
  -8  -3   2       90.95      103.11     10.21 o 
  -7  -3   2        2.75        1.48      4.80 o 
  -6  -3   2        9.91        9.60      3.52 o 
  -5  -3   2      311.57      298.41     11.59 o 
  -4  -3   2      169.98      170.61      8.13 o 
  -3  -3   2      820.54      857.99     34.33 o 
  -2  -3   2     2317.72     2340.20     11.96 o 
  -1  -3   2        7.56        5.60      1.17 o 
   0  -3   2        2.02        2.62      1.56 o 
   1  -3   2       17.69       23.25      2.95 o 
   2  -3   2        3.86        2.56      0.92 o 
   3  -3   2       40.71       35.05      2.00 o 
   4  -3   2       25.26       29.35      3.69 o 
   5  -3   2      628.07      660.62     18.54 o 
   6  -3   2       21.54       26.07      5.78 o 
   7  -3   2       39.78       51.29      7.87 o 
  -8  -2   2        1.40        1.33      3.17 o 
  -7  -2   2       11.95       11.44      3.74 o 
  -6  -2   2      227.34      219.09     12.94 o 
  -5  -2   2      196.86      197.36      6.84 o 
  -4  -2   2       16.68       14.64      3.20 o 
  -3  -2   2     1055.39     1074.02     41.64 o 
  -2  -2   2        4.99        4.97      0.96 o 
  -1  -2   2       47.99       47.69      1.69 o 
   0  -2   2     2039.86     1976.21     10.68 o 
   1  -2   2     1566.87     1466.87     12.75 o 
   2  -2   2      711.07      731.92      7.64 o 
   3  -2   2      475.16      478.07      6.18 o 
   4  -2   2      181.61      181.30      8.93 o 
   5  -2   2       81.97       80.37      4.00 o 
   6  -2   2       14.16       11.56      5.29 o 
   7  -2   2        0.25        1.23      4.18 o 
   8  -2   2        0.67       -5.16      5.16 o 
  -8  -1   2       13.88        4.82      3.72 o 
  -7  -1   2       26.70       29.83      6.15 o 
  -6  -1   2      173.32      149.48      6.77 o 
  -5  -1   2        6.62        8.18      2.52 o 
  -4  -1   2       38.92       43.12      5.11 o 
  -3  -1   2       54.50       49.15      3.08 o 
  -2  -1   2        6.75        9.35      2.58 o 
  -1  -1   2      532.72      527.52      5.78 o 
   0  -1   2      352.40      389.23      3.71 o 
   1  -1   2     2222.99     2183.82      9.96 o 
   2  -1   2      927.57      971.87      6.81 o 
   3  -1   2     1028.83     1031.30     10.85 o 
   4  -1   2       32.77       27.83      2.57 o 
   5  -1   2       51.35       51.70      3.52 o 
   6  -1   2      148.81      158.38      6.53 o 
   7  -1   2       32.45       36.54      4.07 o 
   8  -1   2       20.57       11.68      5.04 o 
  -8   0   2       25.80       13.77      4.06 o 
  -7   0   2        1.09        0.09      3.25 o 
  -6   0   2      246.28      255.78      8.23 o 
  -5   0   2       45.36       45.89      5.66 o 
  -4   0   2     1517.66     1518.04     26.83 o 
  -3   0   2       56.21       54.34      3.22 o 
  -2   0   2     2831.85     2862.40     20.28 o 
  -1   0   2     1789.99     1832.43     13.09 o 
   0   0   2      492.34      506.06      3.98 o 
   1   0   2     5905.64     5905.12     19.01 o 
   2   0   2      436.17      435.67      4.03 o 
   3   0   2       45.20       44.56      2.61 o 
   4   0   2      149.42      160.04      7.19 o 
   5   0   2      124.57      130.23      3.95 o 
   6   0   2       62.54       79.29      4.76 o 
   7   0   2        0.87        2.45      2.60 o 
   8   0   2        0.15       -2.89      4.49 o 
  -8   1   2      107.83      125.27     11.07 o 
  -7   1   2        9.19       12.23      3.39 o 
  -6   1   2       93.19       90.64      5.33 o 
  -5   1   2        3.89        3.35      2.24 o 
  -4   1   2       22.26       19.43      3.81 o 
  -3   1   2      439.25      458.17      7.83 o 
  -2   1   2       57.31       56.68      3.51 o 
  -1   1   2      133.14      127.71      2.04 o 
   0   1   2       15.90       14.56      0.59 o 
   1   1   2      644.15      670.26      6.28 o 
   2   1   2     3219.26     3130.26     14.17 o 
   3   1   2       43.54       52.06      2.69 o 
   4   1   2     1070.85     1147.88     12.58 o 
   5   1   2       57.40       59.38      4.74 o 
   6   1   2       28.30       22.88      3.30 o 
   7   1   2       51.42       61.13      4.73 o 
   8   1   2        9.78        6.76      4.30 o 
   9   1   2        0.02        1.56      4.12 o 
  -8   2   2        0.86       -0.37      5.29 o 
  -7   2   2        1.64        0.74      4.55 o 
  -6   2   2        2.75        2.73      3.38 o 
  -5   2   2      262.80      278.38      7.14 o 
  -4   2   2      189.18      181.48      8.38 o 
  -3   2   2      220.24      219.72      8.14 o 
  -2   2   2      105.53      106.29      5.05 o 
  -1   2   2       43.31       38.78      1.07 o 
   0   2   2      185.04      168.55      1.36 o 
   1   2   2     1093.09     1142.32      6.87 o 
   2   2   2      154.89      144.92      2.15 o 
   3   2   2        5.68        6.24      0.90 o 
   4   2   2        1.07        1.56      1.18 o 
   5   2   2      205.09      224.71     11.15 o 
   6   2   2      168.11      165.62      6.50 o 
   7   2   2       58.79       65.57      4.95 o 
   8   2   2       45.10       50.33      4.99 o 
   9   2   2        2.12        1.33      3.84 o 
  -7   3   2        4.65        1.72      4.30 o 
  -6   3   2       48.83       46.13      6.89 o 
  -5   3   2      704.54      702.81     20.34 o 
  -4   3   2      114.47      110.40      4.01 o 
  -3   3   2      178.53      170.51      7.64 o 
  -2   3   2      153.61      159.81      7.15 o 
  -1   3   2        3.60        1.76      0.71 o 
   0   3   2      122.33      116.04      2.02 o 
   1   3   2     3008.66     3007.38     18.82 o 
   2   3   2     1593.53     1644.10      9.69 o 
   3   3   2      301.91      289.07      4.99 o 
   4   3   2      490.42      476.99      6.33 o 
   5   3   2       68.97       72.15      6.52 o 
   6   3   2       60.82       59.72      4.43 o 
   7   3   2        3.30        1.79      3.31 o 
   8   3   2       32.28       27.66      4.30 o 
   9   3   2        2.61        5.78      4.26 o 
  -7   4   2        2.64        2.34      5.16 o 
  -6   4   2       27.19       32.59      6.27 o 
  -5   4   2       12.65       10.45      5.53 o 
  -4   4   2      279.86      277.44     11.59 o 
  -3   4   2      250.38      232.85      4.82 o 
  -2   4   2      149.95      152.65      5.54 o 
  -1   4   2       26.16       23.12      1.14 o 
   0   4   2      175.13      164.03      2.69 o 
   1   4   2     1550.66     1590.95     13.68 o 
   2   4   2      447.20      502.58      5.45 o 
   3   4   2      181.97      177.35      6.51 o 
   4   4   2       99.83      103.83      4.38 o 
   5   4   2       76.71       67.13      4.07 o 
   6   4   2      615.27      618.58     18.66 o 
   7   4   2       73.51       76.50      6.64 o 
   8   4   2        5.02        4.11      3.55 o 
  -6   5   2        5.21        8.61      5.04 o 
  -5   5   2       56.20       57.69      6.64 o 
  -4   5   2       26.84       26.32      4.92 o 
  -3   5   2      455.11      460.16     13.58 o 
  -2   5   2        0.10        1.11      2.46 o 
  -1   5   2       89.40       80.57      3.94 o 
   0   5   2       70.02       67.10      2.00 o 
   1   5   2        3.44        1.97      1.73 o 
   2   5   2      490.19      511.09      5.32 o 
   3   5   2       34.99       35.78      2.12 o 
   4   5   2       46.15       45.60      3.73 o 
   5   5   2       25.43       17.86      3.16 o 
   6   5   2       78.43       82.11      5.03 o 
   7   5   2       69.34       89.32      9.47 o 
   8   5   2        3.72        6.76      5.78 o 
  -5   6   2        0.01       -2.21      4.55 o 
  -4   6   2       20.06       24.60      5.29 o 
  -3   6   2        8.29        8.85      3.69 o 
  -2   6   2        9.83        9.22      3.07 o 
  -1   6   2      153.26      138.52      6.90 o 
   0   6   2      969.38      961.08      9.04 o 
   1   6   2        0.02        0.41      1.70 o 
   2   6   2     1268.31     1247.20     15.37 o 
   3   6   2      101.21      101.02      5.22 o 
   4   6   2      230.24      225.78      7.75 o 
   5   6   2        3.71        8.07      2.37 o 
   6   6   2      351.11      348.07     13.31 o 
   7   6   2        6.49        8.24      4.67 o 
   8   6   2      145.92      145.85     12.43 o 
  -4   7   2      128.10      126.64      9.48 o 
  -3   7   2        4.20        6.52      3.32 o 
  -2   7   2      108.54      102.88      7.14 o 
  -1   7   2        3.42        1.58      2.12 o 
   0   7   2       56.67       48.24      3.55 o 
   1   7   2        3.60        4.61      1.57 o 
   2   7   2        6.65        6.95      4.98 o 
   3   7   2        3.41        3.66      2.50 o 
   4   7   2       34.86       35.41      3.95 o 
   5   7   2       45.16       52.01      3.70 o 
   6   7   2       16.98       20.29      3.73 o 
   7   7   2        0.03       -0.82      3.39 o 
  -3   8   2        4.32        0.74      4.18 o 
  -2   8   2        0.96       -1.29      2.74 o 
  -1   8   2      114.13      119.64      5.91 o 
   0   8   2       22.54       22.89      3.13 o 
   1   8   2      283.38      277.54      8.07 o 
   2   8   2      355.78      350.28     10.66 o 
   3   8   2       65.90       58.90      6.21 o 
   4   8   2       11.91       13.19      3.01 o 
   5   8   2        9.87        6.94      2.50 o 
   6   8   2       18.15       16.29      3.78 o 
  -2   9   2        3.16        4.80      6.15 o 
  -1   9   2        0.26        4.67      4.55 o 
   0   9   2        3.01       -0.25      4.92 o 
   1   9   2       32.56       27.67      6.40 o 
   2   9   2       49.83       43.18      6.52 o 
   3   9   2        4.63        8.61      4.92 o 
   4   9   2       46.18       41.77      4.78 o 
   5   9   2       23.72       24.88      3.66 o 
  -3  -9   3       29.22       26.32      6.15 o 
  -2  -9   3        5.57        9.59      5.16 o 
  -1  -9   3      109.41      126.37     10.34 o 
  -5  -8   3       57.09       68.06      7.50 o 
  -4  -8   3       95.51      108.61     10.46 o 
  -3  -8   3       13.63        9.63      3.40 o 
  -2  -8   3        0.01       -3.20      4.55 o 
  -1  -8   3       80.73       71.11      7.63 o 
   0  -8   3       39.55       40.73      3.98 o 
   1  -8   3        0.02        0.97      2.87 o 
   2  -8   3        4.16        6.11      2.95 o 
  -6  -7   3        8.77        5.94      3.55 o 
  -5  -7   3       86.87       89.39     10.09 o 
  -4  -7   3        1.91        0.90      2.32 o 
  -3  -7   3        0.06       -1.97      1.97 o 
  -2  -7   3      110.75      109.28      6.09 o 
  -1  -7   3       88.04       92.01      3.90 o 
   0  -7   3        0.63        1.11      2.39 o 
   1  -7   3       74.85       70.47      4.87 o 
   2  -7   3       17.27       17.34      5.04 o 
   3  -7   3       29.75       33.21      6.27 o 
   4  -7   3        5.83       -0.37      5.53 o 
  -7  -6   3       23.48       23.09      4.24 o 
  -6  -6   3       39.12       36.61      4.55 o 
  -5  -6   3       14.29       10.27      2.83 o 
  -4  -6   3        2.08        1.82      2.50 o 
  -3  -6   3       79.83       82.17      4.81 o 
  -2  -6   3      291.52      293.29      8.85 o 
  -1  -6   3      447.22      451.26      8.90 o 
   0  -6   3       17.65       12.12      2.74 o 
   1  -6   3       47.80       48.29      6.58 o 
   2  -6   3       17.51       15.82      2.90 o 
   3  -6   3      111.16      105.30     10.65 o 
   4  -6   3       39.98       46.00      6.89 o 
   5  -6   3        2.48        4.55      4.92 o 
  -8  -5   3        1.43        4.43      5.53 o 
  -7  -5   3        8.91       12.28      3.71 o 
  -6  -5   3      169.32      171.91      7.94 o 
  -5  -5   3       49.91       41.21      5.90 o 
  -4  -5   3       26.86       27.18      4.43 o 
  -3  -5   3      118.80      131.01      3.79 o 
  -2  -5   3       75.06       70.39      3.03 o 
  -1  -5   3      319.86      322.09      6.92 o 
   0  -5   3        0.15       -0.16      2.17 o 
   1  -5   3        1.08        1.42      2.04 o 
   2  -5   3      136.90      135.43      5.89 o 
   3  -5   3       92.21       87.62      7.63 o 
   4  -5   3      570.18      572.01     18.52 o 
   5  -5   3        5.87        9.35      5.16 o 
   6  -5   3       62.56       55.85      7.50 o 
  -8  -4   3        3.97       -1.48      4.92 o 
  -7  -4   3       23.82       19.28      4.22 o 
  -6  -4   3        1.68        0.76      3.31 o 
  -5  -4   3       21.12       24.72      5.04 o 
  -4  -4   3        8.85       11.44      3.69 o 
  -3  -4   3      266.19      269.40      7.32 o 
  -2  -4   3      308.70      322.39      5.13 o 
  -1  -4   3      771.55      795.11      9.74 o 
   0  -4   3      955.75      951.01     20.62 o 
   1  -4   3       95.81      112.82      4.33 o 
   2  -4   3      316.24      329.93     13.20 o 
   3  -4   3       56.90       61.51      6.40 o 
   4  -4   3       25.40       28.17      5.66 o 
   5  -4   3       57.38       55.97      7.26 o 
   6  -4   3       70.78       60.65      8.12 o 
   7  -4   3        3.23        4.92      5.66 o 
  -8  -3   3        6.27        4.67      5.78 o 
  -7  -3   3       28.84       27.92      6.03 o 
  -6  -3   3      189.71      187.18     10.96 o 
  -5  -3   3      110.98      115.09      8.12 o 
  -4  -3   3       96.48      100.88      4.62 o 
  -3  -3   3      168.24      168.42      3.61 o 
  -2  -3   3      309.48      301.24      3.98 o 
  -1  -3   3      351.12      362.94      4.74 o 
   0  -3   3      309.71      324.82      7.16 o 
   1  -3   3      553.98      581.08      8.41 o 
   2  -3   3       32.30       30.66      2.09 o 
   3  -3   3      529.98      508.50      7.69 o 
   4  -3   3      218.84      214.49     10.23 o 
   5  -3   3       40.51       51.42      7.01 o 
   6  -3   3      105.70      121.34      9.48 o 
   7  -3   3        0.04        0.49      5.29 o 
  -8  -2   3       23.07       28.53      6.64 o 
  -7  -2   3       41.02       46.50      7.26 o 
  -6  -2   3        0.32        1.84      3.94 o 
  -5  -2   3      113.75      112.14      7.63 o 
  -4  -2   3       78.28       73.86      9.91 o 
  -3  -2   3      228.51      224.56      4.20 o 
  -2  -2   3      148.16      132.35      6.41 o 
  -1  -2   3     2408.44     2319.64     42.86 o 
   0  -2   3      271.88      270.36      6.79 o 
   1  -2   3      508.90      473.84      5.42 o 
   2  -2   3      540.49      539.17      5.64 o 
   3  -2   3        0.12        0.75      1.60 o 
   4  -2   3       16.44       14.87      2.07 o 
   5  -2   3        0.29        0.95      2.16 o 
   6  -2   3        4.04        8.24      4.92 o 
   7  -2   3        0.18        2.71      5.04 o 
   8  -2   3       44.24       50.19      7.87 o 
  -8  -1   3        4.04        0.86      3.69 o 
  -7  -1   3        7.36        6.14      3.43 o 
  -6  -1   3       36.03       42.48      4.66 o 
  -5  -1   3       42.56       49.46      4.21 o 
  -4  -1   3        0.02       -0.09      2.48 o 
  -3  -1   3      133.13      149.30      7.27 o 
  -2  -1   3      172.39      164.74      6.78 o 
  -1  -1   3     1918.06     1929.67     20.51 o 
   0  -1   3       11.19       12.14      1.35 o 
   1  -1   3      176.90      162.40      4.32 o 
   2  -1   3      515.81      540.90      6.69 o 
   3  -1   3      242.91      240.20      6.15 o 
   4  -1   3      937.66      976.86     13.66 o 
   5  -1   3      115.89      117.56      4.88 o 
   6  -1   3       35.32       39.86      3.60 o 
   7  -1   3        2.41        1.71      2.72 o 
   8  -1   3       11.21        7.87      5.17 o 
  -8   0   3       67.17       65.64      5.95 o 
  -7   0   3       41.65       34.24      4.55 o 
  -6   0   3      497.70      516.38     17.28 o 
  -5   0   3       38.09       36.95      3.95 o 
  -4   0   3      209.16      209.84      8.94 o 
  -3   0   3       38.63       37.42      2.83 o 
  -2   0   3       81.18       77.28      3.31 o 
  -1   0   3      322.37      333.52      5.05 o 
   0   0   3     5052.83     4762.75     39.56 o 
   1   0   3     3868.36     3903.77     34.96 o 
   2   0   3      141.71      128.22      2.73 o 
   3   0   3       80.07       91.62      4.25 o 
   4   0   3      916.18      947.21     11.54 o 
   5   0   3      128.63      126.48      5.08 o 
   6   0   3        1.22        2.52      2.48 o 
   7   0   3        2.57        1.38      2.85 o 
   8   0   3       25.18       26.36      4.08 o 
  -8   1   3       25.10       20.05      6.27 o 
  -7   1   3        0.04       -0.01      3.07 o 
  -6   1   3        2.42        0.18      2.87 o 
  -5   1   3      145.26      124.11      8.13 o 
  -4   1   3       41.48       47.94      4.43 o 
  -3   1   3        0.05        0.37      1.74 o 
  -2   1   3      146.34      130.78      4.05 o 
  -1   1   3      709.92      739.44      4.71 o 
   0   1   3    11281.76     9820.53     27.98 o 
   1   1   3      486.11      503.41      5.11 o 
   2   1   3      513.19      519.54      6.16 o 
   3   1   3       50.78       38.76      2.48 o 
   4   1   3       14.40       20.24      3.01 o 
   5   1   3      148.33      150.59      5.56 o 
   6   1   3       78.78       77.40      6.34 o 
   7   1   3       30.89       30.42      3.78 o 
   8   1   3        2.53        6.82      4.80 o 
  -8   2   3        1.06       -3.32      5.41 o 
  -7   2   3        8.12        9.59      5.17 o 
  -6   2   3        4.72        4.64      2.59 o 
  -5   2   3        0.56       -0.12      3.57 o 
  -4   2   3      213.78      236.47      9.86 o 
  -3   2   3        5.48        7.75      1.96 o 
  -2   2   3       34.53       32.73      2.30 o 
  -1   2   3        0.19        0.58      0.67 o 
   0   2   3      442.77      487.93      2.76 o 
   1   2   3       46.63       52.28      1.63 o 
   2   2   3      462.60      500.91      6.14 o 
   3   2   3      104.27       91.98      2.44 o 
   4   2   3      721.05      723.40      9.23 o 
   5   2   3      250.53      244.30      6.72 o 
   6   2   3      394.08      399.52      9.47 o 
   7   2   3        5.58        4.73      2.95 o 
   8   2   3       51.98       48.12      5.10 o 
   9   2   3        6.03        8.46      4.11 o 
  -7   3   3       34.05       36.28      6.40 o 
  -6   3   3       38.55       38.75      6.40 o 
  -5   3   3       14.36        8.28      2.47 o 
  -4   3   3       70.29       69.89      6.52 o 
  -3   3   3       43.35       36.29      4.31 o 
  -2   3   3      127.57      135.72      3.70 o 
  -1   3   3     1241.89     1238.76     13.91 o 
   0   3   3       49.80       45.57      1.12 o 
   1   3   3      504.88      535.94      5.13 o 
   2   3   3       10.91       10.53      1.03 o 
   3   3   3       14.37       15.07      1.12 o 
   4   3   3       40.97       46.51      2.21 o 
   5   3   3       58.32       57.64      2.68 o 
   6   3   3      113.65      107.18      5.53 o 
   7   3   3        3.61        2.95      3.34 o 
   8   3   3       23.75       24.74      4.15 o 
   9   3   3        8.77       14.65      4.21 o 
  -7   4   3        0.31        4.67      5.78 o 
  -6   4   3       90.40       87.11      8.37 o 
  -5   4   3       69.70       66.93      7.14 o 
  -4   4   3        0.01        0.74      4.06 o 
  -3   4   3       15.51       15.20      1.66 o 
  -2   4   3      297.51      310.90      5.13 o 
  -1   4   3      507.38      499.87      7.68 o 
   0   4   3        0.03        0.45      0.81 o 
   1   4   3      109.70      115.33      2.57 o 
   2   4   3      510.53      534.47      6.16 o 
   3   4   3      203.86      193.25      3.79 o 
   4   4   3      453.53      484.23     11.80 o 
   5   4   3     1098.02     1081.66     14.28 o 
   6   4   3       39.49       38.25      2.82 o 
   7   4   3       72.00       72.36      5.25 o 
   8   4   3        4.97        4.80      3.41 o 
  -6   5   3        6.00        7.26      4.18 o 
  -5   5   3       85.11       98.68      8.49 o 
  -4   5   3        3.13        1.60      3.69 o 
  -3   5   3        0.01        1.23      2.95 o 
  -2   5   3      235.01      229.21      8.75 o 
  -1   5   3        0.43        0.57      0.70 o 
   0   5   3      837.40      842.63      7.81 o 
   1   5   3      300.64      303.04      5.28 o 
   2   5   3        5.09        2.97      0.69 o 
   3   5   3       10.63        9.58      1.01 o 
   4   5   3      113.69      114.92      5.57 o 
   5   5   3      220.35      208.18      8.99 o 
   6   5   3       64.15       60.23      4.31 o 
   7   5   3        8.18       10.08      5.90 o 
   8   5   3       42.72       47.23      7.38 o 
  -5   6   3        0.03        0.98      4.67 o 
  -4   6   3        3.13        1.72      4.18 o 
  -3   6   3       43.60       42.68      5.29 o 
  -2   6   3      630.87      644.98     15.20 o 
  -1   6   3      127.71      120.57      5.06 o 
   0   6   3      819.09      797.24     12.19 o 
   1   6   3      948.56      919.58     10.07 o 
   2   6   3      261.72      247.82      8.81 o 
   3   6   3        1.63        1.48      2.78 o 
   4   6   3      782.27      779.52     14.04 o 
   5   6   3        0.41        0.60      2.18 o 
   6   6   3      470.09      491.92     12.95 o 
   7   6   3       79.90       77.39      8.86 o 
   8   6   3       10.07        5.78      5.17 o 
  -4   7   3       20.69       29.27      5.90 o 
  -3   7   3        9.49        7.13      3.94 o 
  -2   7   3        0.01        1.87      2.27 o 
  -1   7   3      132.25      136.77      5.75 o 
   0   7   3       86.78       79.96      8.12 o 
   1   7   3      192.06      199.10      5.79 o 
   2   7   3      182.44      185.36      6.19 o 
   3   7   3      238.54      235.04      7.84 o 
   4   7   3        0.49        0.20      2.95 o 
   5   7   3       48.60       44.81      3.46 o 
   6   7   3        1.00        3.00      3.16 o 
   7   7   3        2.58        0.12      5.78 o 
  -3   8   3       16.33       17.71      4.92 o 
  -2   8   3       43.26       42.50      3.96 o 
  -1   8   3      166.97      162.63     10.96 o 
   0   8   3      116.97      124.05      9.60 o 
   1   8   3       42.98       38.01      6.64 o 
   2   8   3        5.05        3.26      3.00 o 
   3   8   3        3.67        1.91      3.22 o 
   4   8   3        3.48        4.96      2.85 o 
   5   8   3       60.21       56.57      4.04 o 
   6   8   3        2.97        2.27      3.39 o 
  -2   9   3        2.96        3.57      6.15 o 
  -1   9   3       11.05       16.73      5.29 o 
   0   9   3        6.90        5.29      6.03 o 
   1   9   3        1.60        0.49      5.16 o 
   2   9   3       72.57       67.05      8.00 o 
   3   9   3      145.16      174.66     11.82 o 
   4   9   3       40.54       44.60      5.00 o 
   5   9   3      218.91      227.23      7.66 o 
   2  10   3        6.99        6.39      5.53 o 
  -4  -8   4        5.81        5.16      3.65 o 
  -3  -8   4      105.88      111.17     10.21 o 
  -2  -8   4       48.05       57.69      7.38 o 
  -1  -8   4        1.34        3.94      4.55 o 
   0  -8   4        0.80        1.97      4.06 o 
   1  -8   4       78.52       87.98     11.87 o 
   2  -8   4        2.29        1.23      3.47 o 
  -6  -7   4        3.86        2.41      3.92 o 
  -5  -7   4        3.41        1.47      3.17 o 
  -4  -7   4       25.86       19.80      4.67 o 
  -3  -7   4       38.16       37.89      4.16 o 
  -2  -7   4       73.02       76.81      4.89 o 
  -1  -7   4       47.10       48.98      6.27 o 
   0  -7   4        1.81        1.07      2.42 o 
   1  -7   4       18.21       15.29      3.34 o 
   2  -7   4        0.55       -2.38      3.14 o 
   3  -7   4        8.80       11.44      5.17 o 
  -7  -6   4       11.82       12.31      3.96 o 
  -6  -6   4        1.35        0.19      3.34 o 
  -5  -6   4        5.37        4.06      3.81 o 
  -4  -6   4      107.90      103.74      7.63 o 
  -3  -6   4      177.69      178.79      7.05 o 
  -2  -6   4        2.09        2.18      2.21 o 
  -1  -6   4        2.71        1.10      1.61 o 
   0  -6   4        5.74        5.21      2.48 o 
   1  -6   4       17.50       17.96      2.85 o 
   2  -6   4       72.85       81.14      4.09 o 
   3  -6   4      117.92      126.05      5.08 o 
   4  -6   4        0.31        3.75      3.39 o 
   5  -6   4       40.07       47.60      7.38 o 
  -7  -5   4       49.14       45.60      5.17 o 
  -6  -5   4        7.24        7.01      4.80 o 
  -5  -5   4        0.03       -0.61      4.43 o 
  -4  -5   4       35.17       36.04      5.17 o 
  -3  -5   4      220.57      215.58     10.22 o 
  -2  -5   4       57.25       58.55      2.79 o 
  -1  -5   4      117.13      112.15      3.80 o 
   0  -5   4      192.47      194.29      7.94 o 
   1  -5   4       88.65       98.67      7.45 o 
   2  -5   4     1070.32     1074.41     22.25 o 
   3  -5   4       14.12       13.65      2.38 o 
   4  -5   4      179.99      160.67     10.59 o 
   5  -5   4       34.15       37.51      6.03 o 
   6  -5   4       50.31       49.08      8.12 o 
  -8  -4   4        3.59        6.15      6.15 o 
  -7  -4   4        2.31        5.34      3.78 o 
  -6  -4   4       10.85       11.19      4.92 o 
  -5  -4   4      245.01      215.72     11.09 o 
  -4  -4   4      317.18      322.79     12.58 o 
  -3  -4   4      167.40      162.94      8.74 o 
  -2  -4   4     1432.09     1427.59      9.92 o 
  -1  -4   4      238.51      236.41      4.65 o 
   0  -4   4      170.30      168.26     11.39 o 
   1  -4   4       24.89       27.51      2.80 o 
   2  -4   4       77.30       74.03      3.42 o 
   3  -4   4      249.92      249.66      6.75 o 
   4  -4   4      243.04      232.09     12.07 o 
   5  -4   4        0.03       -0.74      4.55 o 
   6  -4   4        1.04        4.55      4.80 o 
  -8  -3   4        4.82        9.59      4.92 o 
  -7  -3   4        5.30       10.07      3.38 o 
  -6  -3   4       23.22       23.00      5.66 o 
  -5  -3   4      186.87      171.68     10.22 o 
  -4  -3   4       61.79       52.05      5.91 o 
  -3  -3   4       13.15       17.59      4.06 o 
  -2  -3   4      410.24      427.38     12.48 o 
  -1  -3   4      292.98      303.37      7.09 o 
   0  -3   4       48.81       44.96      3.04 o 
   1  -3   4      504.90      491.95      8.38 o 
   2  -3   4      202.13      212.57      4.78 o 
   3  -3   4      405.73      393.91      7.44 o 
   4  -3   4      100.18       93.48      3.82 o 
   5  -3   4        3.22        2.83      4.18 o 
   6  -3   4       42.11       37.02      6.03 o 
   7  -3   4        7.78        6.03      5.78 o 
  -8  -2   4        1.17        2.46      5.04 o 
  -7  -2   4       10.44        6.64      4.67 o 
  -6  -2   4       15.78       12.54      5.17 o 
  -5  -2   4       27.85       28.17      5.41 o 
  -4  -2   4        6.85        7.62      1.52 o 
  -3  -2   4      556.55      515.78     21.34 o 
  -2  -2   4       96.15      109.57      6.53 o 
  -1  -2   4      311.83      302.91     10.00 o 
   0  -2   4      849.16      885.32     16.79 o 
   1  -2   4      233.26      246.02      5.48 o 
   2  -2   4        0.14        1.23      1.72 o 
   3  -2   4       15.09       16.00      2.34 o 
   4  -2   4       26.92       32.21      2.27 o 
   5  -2   4       87.93       87.28      5.29 o 
   6  -2   4      140.56      136.02      9.48 o 
   7  -2   4       21.29       33.45      6.89 o 
  -8  -1   4        0.10       -1.86      3.91 o 
  -7  -1   4       23.32       33.21      7.13 o 
  -6  -1   4        8.19       12.30      5.41 o 
  -5  -1   4        1.26        0.12      4.06 o 
  -4  -1   4       69.72       75.19      6.28 o 
  -3  -1   4       48.92       39.74      4.68 o 
  -2  -1   4      150.53      152.55      7.27 o 
  -1  -1   4      205.29      192.56      7.77 o 
   0  -1   4     2472.83     2707.07     38.40 o 
   1  -1   4      496.91      526.99     12.20 o 
   2  -1   4     1990.85     2080.18     15.66 o 
   3  -1   4      227.91      206.78      5.39 o 
   4  -1   4      325.37      347.51      7.48 o 
   5  -1   4       19.84       20.77      2.78 o 
   6  -1   4       69.77       68.89      7.44 o 
   7  -1   4       11.98       19.92      5.66 o 
   8  -1   4        8.11        6.27      4.80 o 
  -8   0   4       30.13       30.41      4.90 o 
  -7   0   4       51.77       50.57      7.81 o 
  -6   0   4        2.13        1.53      2.86 o 
  -5   0   4       18.45       15.02      3.48 o 
  -4   0   4      142.26      152.37      6.01 o 
  -3   0   4      209.18      204.02      8.75 o 
  -2   0   4      176.76      174.31      7.40 o 
  -1   0   4      290.07      294.29      8.71 o 
   0   0   4     4713.37     4576.52     20.05 o 
   1   0   4      619.16      678.65     21.44 o 
   2   0   4      164.52      149.06      4.14 o 
   3   0   4      794.24      776.85      9.79 o 
   4   0   4       24.56       24.38      2.73 o 
   5   0   4       14.91       17.37      2.65 o 
   6   0   4      141.58      139.66      6.05 o 
   7   0   4       37.96       35.44      4.01 o 
   8   0   4       24.17       33.43      4.34 o 
  -8   1   4        0.03       -1.11      5.16 o 
  -7   1   4       10.15        9.44      3.43 o 
  -6   1   4        9.74       11.56      4.92 o 
  -5   1   4       67.18       63.67      4.74 o 
  -4   1   4      399.97      409.03     13.33 o 
  -3   1   4      229.85      231.61      6.32 o 
  -2   1   4     1471.38     1441.62     13.52 o 
  -1   1   4       79.31       72.67      2.29 o 
   0   1   4        4.09        6.46      1.17 o 
   1   1   4       37.17       34.14      1.94 o 
   2   1   4     1479.04     1440.59     11.33 o 
   3   1   4      310.16      303.68     10.93 o 
   4   1   4      472.29      441.33     16.31 o 
   5   1   4       92.97       86.21      4.39 o 
   6   1   4       66.45       65.74      4.43 o 
   7   1   4        2.82        1.69      2.56 o 
   8   1   4       15.02       19.10      3.74 o 
  -7   2   4        1.64        2.95      4.43 o 
  -6   2   4       22.98       20.66      5.53 o 
  -5   2   4        0.52       -0.49      3.44 o 
  -4   2   4      127.58      127.21      5.61 o 
  -3   2   4       19.05       18.42      2.39 o 
  -2   2   4      330.75      355.38      6.68 o 
  -1   2   4      226.07      240.21      3.67 o 
   0   2   4      809.84      874.54      5.77 o 
   1   2   4      306.09      313.07      4.72 o 
   2   2   4     2624.49     2668.51     11.46 o 
   3   2   4      213.21      208.66      3.86 o 
   4   2   4      638.84      626.60      7.12 o 
   5   2   4        2.70        1.13      2.16 o 
   6   2   4        0.01        0.01      2.57 o 
   7   2   4      119.48      119.77      8.12 o 
   8   2   4        4.98        8.30      3.22 o 
  -7   3   4        2.06        4.67      5.16 o 
  -6   3   4        0.03       -1.84      4.43 o 
  -5   3   4       12.38       12.30      4.92 o 
  -4   3   4       51.49       54.75      6.03 o 
  -3   3   4      464.59      488.83      8.94 o 
  -2   3   4      615.77      630.41      8.71 o 
  -1   3   4     1100.11     1153.07     10.35 o 
   0   3   4     1913.72     1989.63     13.59 o 
   1   3   4       70.75       72.75      2.45 o 
   2   3   4      518.96      587.55      9.42 o 
   3   3   4      213.72      212.10      4.27 o 
   4   3   4      157.19      161.32      4.67 o 
   5   3   4        2.12        1.19      1.35 o 
   6   3   4      152.37      161.76      9.11 o 
   7   3   4      100.90      112.82      6.15 o 
   8   3   4        0.15        1.55      3.19 o 
  -7   4   4        3.93        3.94      4.80 o 
  -6   4   4       12.44        8.12      4.67 o 
  -5   4   4        8.03       12.54      4.92 o 
  -4   4   4       66.17       56.60      5.78 o 
  -3   4   4      206.90      194.65      8.75 o 
  -2   4   4       21.25       17.80      1.83 o 
  -1   4   4      652.54      681.02      8.94 o 
   0   4   4       35.98       34.49      1.10 o 
   1   4   4      646.20      658.56      8.22 o 
   2   4   4      685.85      717.19     10.87 o 
   3   4   4     1079.91     1038.04     12.40 o 
   4   4   4       92.79       94.79      3.07 o 
   5   4   4       47.55       43.27      2.58 o 
   6   4   4       14.40       14.93      3.31 o 
   7   4   4        0.28        1.50      2.86 o 
   8   4   4       19.41       18.94      5.90 o 
  -6   5   4        3.74        8.98      5.04 o 
  -5   5   4        8.53        0.74      4.43 o 
  -4   5   4       44.34       35.80      5.41 o 
  -3   5   4       22.59       18.82      4.18 o 
  -2   5   4       68.63       64.72      5.04 o 
  -1   5   4      176.48      171.75      3.57 o 
   0   5   4       83.08       86.15      2.71 o 
   1   5   4        3.92        3.98      0.88 o 
   2   5   4      361.50      352.96      5.56 o 
   3   5   4       66.93       64.00      1.67 o 
   4   5   4       81.77       78.47      5.00 o 
   5   5   4       39.33       40.96      6.40 o 
   6   5   4       30.30       34.61      3.55 o 
   7   5   4       56.26       54.87      7.50 o 
   8   5   4       33.90       46.25      7.63 o 
  -5   6   4        0.10       -4.43      4.67 o 
  -4   6   4      137.06      140.56      9.35 o 
  -3   6   4      151.07      154.62      8.86 o 
  -2   6   4      277.45      293.92     10.17 o 
  -1   6   4      258.93      269.39      7.16 o 
   0   6   4      311.77      311.53      5.38 o 
   1   6   4      115.65      115.22      3.25 o 
   2   6   4     1215.41     1186.85     20.88 o 
   3   6   4        6.49        7.15      3.04 o 
   4   6   4      712.23      704.73     13.58 o 
   5   6   4       11.01       15.72      3.43 o 
   6   6   4        9.14        7.80      3.94 o 
   7   6   4       30.63       31.61      6.64 o 
   8   6   4        8.87        4.80      6.39 o 
  -4   7   4        2.51        0.49      4.18 o 
  -3   7   4       37.43       34.69      5.17 o 
  -2   7   4      116.51      101.87      6.46 o 
  -1   7   4       14.04        9.16      2.58 o 
   0   7   4      351.70      343.08      7.80 o 
   1   7   4      518.94      539.13     10.60 o 
   2   7   4       21.85       25.75      3.37 o 
   3   7   4        0.37        0.24      2.54 o 
   4   7   4       70.24       67.86      4.94 o 
   5   7   4        7.76        7.62      3.13 o 
   6   7   4        4.46        2.39      3.04 o 
   7   7   4       27.45       40.71      7.63 o 
  -3   8   4       69.25       72.83      8.37 o 
  -2   8   4       36.74       53.75      7.38 o 
  -1   8   4       18.68       13.77      5.66 o 
   0   8   4       38.70       38.87      6.64 o 
   1   8   4       54.99       61.39      7.50 o 
   2   8   4       30.94       34.03      6.03 o 
   3   8   4      152.39      156.35      7.82 o 
   4   8   4        0.42       -1.22      2.90 o 
   5   8   4        4.69        4.25      3.17 o 
   6   8   4        1.11        2.19      4.00 o 
  -1   9   4        0.48        3.57      4.55 o 
   0   9   4       13.84        6.52      5.66 o 
   1   9   4      203.04      215.84     13.54 o 
   2   9   4        8.66        9.47      5.78 o 
   3   9   4      324.37      328.26     16.02 o 
   4   9   4       58.88       53.74      6.77 o 
   5   9   4       34.03       29.39      4.91 o 
  -3  -8   5        0.80        5.29      5.16 o 
  -2  -8   5        0.02       -1.97      4.43 o 
  -1  -8   5       91.69      100.52      8.86 o 
   0  -8   5       11.02       10.33      5.04 o 
   1  -8   5      120.42      131.76      7.58 o 
  -5  -7   5       21.79       29.52      5.66 o 
  -4  -7   5       33.20       32.47      5.41 o 
  -3  -7   5      122.68      145.59      9.72 o 
  -2  -7   5       97.34      100.03      7.81 o 
  -1  -7   5        0.70        0.03      2.90 o 
   0  -7   5       14.26       12.06      3.00 o 
   1  -7   5        8.36        3.32      3.81 o 
   2  -7   5        0.01        0.32      3.13 o 
   3  -7   5        0.06        3.69      6.03 o 
  -6  -6   5       14.10       13.77      4.92 o 
  -5  -6   5       41.68       37.76      6.03 o 
  -4  -6   5       18.83       14.27      4.55 o 
  -3  -6   5       65.82       71.36      6.89 o 
  -2  -6   5       47.06       42.62      4.18 o 
  -1  -6   5       20.92       22.80      3.30 o 
   0  -6   5      104.33      116.75      5.82 o 
   1  -6   5      140.99      137.95      6.20 o 
   2  -6   5        0.22        0.09      2.30 o 
   3  -6   5       65.63       67.51      8.61 o 
   4  -6   5       45.93       39.58      4.95 o 
  -7  -5   5        0.06        0.68      3.65 o 
  -6  -5   5       35.90       32.47      6.03 o 
  -5  -5   5        5.91        4.43      4.55 o 
  -4  -5   5        0.48       -1.60      4.18 o 
  -3  -5   5      118.76      110.90      8.49 o 
  -2  -5   5      326.91      335.47     13.32 o 
  -1  -5   5      258.72      261.05      5.66 o 
   0  -5   5     1409.16     1442.82     40.35 o 
   1  -5   5        4.97        5.83      2.84 o 
   2  -5   5      330.67      324.20      7.40 o 
   3  -5   5       13.90       18.57      2.55 o 
   4  -5   5       61.58       76.50      8.49 o 
   5  -5   5       36.00       26.94      6.76 o 
  -7  -4   5       21.54       25.21      6.64 o 
  -6  -4   5       64.49       59.30      7.38 o 
  -5  -4   5       10.83        9.72      4.80 o 
  -4  -4   5      429.79      407.66     14.93 o 
  -3  -4   5       45.83       45.39      6.03 o 
  -2  -4   5       53.87       52.78      6.15 o 
  -1  -4   5      214.48      221.53      5.09 o 
   0  -4   5      181.12      175.40      6.21 o 
   1  -4   5      415.11      407.26      9.01 o 
   2  -4   5      249.65      254.76      7.14 o 
   3  -4   5        9.31        8.94      2.13 o 
   4  -4   5        0.72        0.25      3.94 o 
   5  -4   5        2.39        2.21      5.41 o 
   6  -4   5       12.84       21.77      6.52 o 
  -7  -3   5       13.93       12.30      5.17 o 
  -6  -3   5       71.78       68.16      7.87 o 
  -5  -3   5       54.70       53.64      6.89 o 
  -4  -3   5        9.77        8.73      4.18 o 
  -3  -3   5        1.56       -3.20      3.32 o 
  -2  -3   5      576.08      594.22     15.83 o 
  -1  -3   5     1529.64     1520.98     25.35 o 
   0  -3   5      197.95      180.15      9.36 o 
   1  -3   5      362.00      357.18     13.70 o 
   2  -3   5      198.77      198.29      5.69 o 
   3  -3   5        2.22        1.30      1.60 o 
   4  -3   5        4.68        1.11      4.06 o 
   5  -3   5      140.25      142.05      9.72 o 
   6  -3   5        5.92        6.03      4.67 o 
   7  -3   5       11.03        9.84      5.41 o 
  -8  -2   5        6.89       11.56      6.52 o 
  -7  -2   5        0.37        1.84      5.29 o 
  -6  -2   5       27.68       27.06      5.78 o 
  -5  -2   5      167.13      172.51     10.34 o 
  -4  -2   5      158.46      168.71      9.36 o 
  -3  -2   5      142.13      154.30      8.50 o 
  -2  -2   5      927.73      910.33     18.88 o 
  -1  -2   5      159.16      171.25      8.62 o 
   0  -2   5      176.52      165.25      8.38 o 
   1  -2   5      335.17      386.73     12.22 o 
   2  -2   5        0.99        2.21      3.07 o 
   3  -2   5      111.39      114.36      7.51 o 
   4  -2   5      380.33      408.81     26.03 o 
   5  -2   5      487.34      496.13     10.14 o 
   6  -2   5        0.00       -0.37      4.18 o 
   7  -2   5       45.26       43.42      7.26 o 
  -8  -1   5        5.80        7.13      5.78 o 
  -7  -1   5        4.09        3.81      4.80 o 
  -6  -1   5      102.03       96.60      8.86 o 
  -5  -1   5      144.64      150.69      9.85 o 
  -4  -1   5       78.08       79.99      6.65 o 
  -3  -1   5      245.36      267.53     10.85 o 
  -2  -1   5      738.81      805.00     17.12 o 
  -1  -1   5       60.09       57.21      2.09 o 
   0  -1   5     2101.75     2263.25     52.13 o 
   1  -1   5     1237.00     1246.73     20.61 o 
   2  -1   5      310.97      335.57      6.79 o 
   3  -1   5      147.63      127.14      4.77 o 
   4  -1   5       29.45       29.07      2.98 o 
   5  -1   5      134.79      135.86      5.61 o 
   6  -1   5       13.13       14.16      2.98 o 
   7  -1   5        0.71        1.11      4.55 o 
   8  -1   5        1.36       -0.98      5.41 o 
  -8   0   5        0.47       -2.57      3.80 o 
  -7   0   5        0.05       -0.61      5.04 o 
  -6   0   5        2.53        3.50      3.12 o 
  -5   0   5        1.39        0.81      2.74 o 
  -4   0   5       13.97       15.37      3.94 o 
  -3   0   5       55.67       60.41      5.66 o 
  -2   0   5        1.42        1.04      1.25 o 
  -1   0   5      327.98      363.49      5.67 o 
   0   0   5      466.72      507.45      7.28 o 
   1   0   5     1894.11     1911.68     24.23 o 
   2   0   5       20.53       31.98      3.94 o 
   3   0   5        7.16        4.73      1.89 o 
   4   0   5      176.58      172.30      5.61 o 
   5   0   5        2.21        0.53      2.60 o 
   6   0   5      171.52      185.46      6.83 o 
   7   0   5       38.74       41.54      4.30 o 
   8   0   5        0.27       -0.98      4.43 o 
  -7   1   5        5.26        4.06      4.43 o 
  -6   1   5       50.60       56.58      5.04 o 
  -5   1   5        0.03       -1.59      3.09 o 
  -4   1   5      134.51      135.72      8.74 o 
  -3   1   5      110.18      115.27      4.96 o 
  -2   1   5      253.16      249.04      5.86 o 
  -1   1   5      214.87      223.18      5.12 o 
   0   1   5      613.42      644.98      6.87 o 
   1   1   5       47.05       46.15      2.32 o 
   2   1   5      171.48      170.95      4.44 o 
   3   1   5      635.15      602.10      8.66 o 
   4   1   5        8.62        7.53      2.08 o 
   5   1   5        6.33        5.79      2.51 o 
   6   1   5       11.74       12.75      2.98 o 
   7   1   5        1.48        1.70      3.09 o 
   8   1   5        0.02       -1.32      3.43 o 
  -7   2   5        1.02        0.61      4.80 o 
  -6   2   5        4.30        3.94      4.55 o 
  -5   2   5       34.32       30.13      3.70 o 
  -4   2   5        1.60        3.81      2.68 o 
  -3   2   5       12.96       15.04      2.52 o 
  -2   2   5      176.07      183.62      4.59 o 
  -1   2   5      446.92      459.60      7.56 o 
   0   2   5      716.97      732.97      8.39 o 
   1   2   5       47.14       45.76      2.43 o 
   2   2   5      232.54      235.66      3.94 o 
   3   2   5      478.42      496.73      7.73 o 
   4   2   5       53.64       62.58      3.36 o 
   5   2   5      696.12      675.34     11.05 o 
   6   2   5      170.48      186.22     10.04 o 
   7   2   5       31.11       32.33      4.11 o 
   8   2   5       26.36       21.84      4.09 o 
  -7   3   5        0.06       -4.30      5.16 o 
  -6   3   5       38.14       31.49      6.40 o 
  -5   3   5      135.45      140.20      9.60 o 
  -4   3   5      540.88      525.35     32.17 o 
  -3   3   5       21.65       22.66      3.38 o 
  -2   3   5      457.65      475.36      6.83 o 
  -1   3   5      142.33      154.55      3.62 o 
   0   3   5       30.36       41.90      1.55 o 
   1   3   5      150.98      146.34      3.74 o 
   2   3   5      359.81      392.22      6.19 o 
   3   3   5      206.77      199.31      4.77 o 
   4   3   5       27.75       29.00      2.40 o 
   5   3   5      272.60      254.54      4.52 o 
   6   3   5      218.10      224.42     18.35 o 
   7   3   5        0.63        0.10      2.89 o 
   8   3   5        0.04       -0.10      3.09 o 
  -6   4   5       14.79       12.18      4.67 o 
  -5   4   5      119.88      111.38      8.86 o 
  -4   4   5        2.44        2.58      3.57 o 
  -3   4   5       18.92       20.42      3.94 o 
  -2   4   5       74.76       68.81      3.02 o 
  -1   4   5       40.72       31.12      1.97 o 
   0   4   5      543.03      561.99      3.96 o 
   1   4   5     1218.95     1192.99     12.59 o 
   2   4   5        9.79        8.24      1.51 o 
   3   4   5      193.89      185.20      6.39 o 
   4   4   5       60.86       59.33      3.30 o 
   5   4   5        2.39        1.07      1.91 o 
   6   4   5      313.46      316.39      8.40 o 
   7   4   5       34.56       29.03      6.52 o 
   8   4   5        9.92       12.54      5.29 o 
  -6   5   5        0.16        0.86      5.16 o 
  -5   5   5        2.46       -1.97      4.43 o 
  -4   5   5        1.61        3.69      3.44 o 
  -3   5   5       21.76       20.66      4.30 o 
  -2   5   5       11.73       13.47      4.12 o 
  -1   5   5       44.91       43.35      2.17 o 
   0   5   5       87.29       89.69      2.10 o 
   1   5   5      417.60      418.31      6.40 o 
   2   5   5       11.68       12.67      1.63 o 
   3   5   5      184.92      178.37      8.31 o 
   4   5   5       95.46       88.47      6.09 o 
   5   5   5        2.61        0.98      3.69 o 
   6   5   5      114.81      116.92      9.60 o 
   7   5   5       17.86       15.74      6.27 o 
   8   5   5        0.25        4.06      5.53 o 
  -5   6   5       10.16       16.72      5.04 o 
  -4   6   5      129.13      129.10      9.11 o 
  -3   6   5       41.32       42.31      5.29 o 
  -2   6   5      280.24      279.94      8.05 o 
  -1   6   5        0.02       -0.90      1.93 o 
   0   6   5     1147.95     1161.93     11.95 o 
   1   6   5       37.06       41.41      5.84 o 
   2   6   5      941.66      978.80     14.75 o 
   3   6   5       13.40       16.41      3.13 o 
   4   6   5       34.54       31.51      4.03 o 
   5   6   5        1.36        0.03      3.08 o 
   6   6   5       14.90        8.65      3.69 o 
   7   6   5        2.75        3.32      4.55 o 
   8   6   5        0.75        1.48      6.15 o 
  -4   7   5       71.65       64.22      7.14 o 
  -3   7   5        4.36        3.72      2.72 o 
  -2   7   5       98.58       89.21      5.21 o 
  -1   7   5       27.80       30.87      6.40 o 
   0   7   5      153.19      155.24     10.22 o 
   1   7   5       25.42       22.19      3.07 o 
   2   7   5      100.22      104.78      5.62 o 
   3   7   5       26.34       22.38      3.81 o 
   4   7   5        0.08       -1.23      2.54 o 
   5   7   5        3.89        3.72      2.95 o 
   6   7   5       52.26       49.84      4.58 o 
   7   7   5        1.30       -0.86      5.53 o 
  -3   8   5        6.23       12.67      6.15 o 
  -2   8   5        7.95       -0.37      5.66 o 
  -1   8   5        6.78        6.03      4.55 o 
   0   8   5       23.96       20.29      5.04 o 
   1   8   5        4.38        4.06      4.67 o 
   2   8   5       17.16       19.43      3.31 o 
   3   8   5       16.39       13.52      3.94 o 
   4   8   5        2.07        3.49      2.95 o 
   5   8   5       45.66       48.21      5.00 o 
   6   8   5       78.39       81.64      5.76 o 
  -1   9   5       77.13       88.09      9.72 o 
   0   9   5        0.72        3.20      5.41 o 
   1   9   5      185.66      204.86     13.54 o 
   2   9   5       92.90       94.87      9.84 o 
   3   9   5       28.52       35.18      7.13 o 
   4   9   5        3.92        4.66      3.86 o 
   5   9   5       16.13       15.64      4.29 o 
  -4  -7   6       88.05       92.28      8.61 o 
  -3  -7   6       17.34       14.51      4.92 o 
  -2  -7   6        4.74        5.29      4.67 o 
  -1  -7   6       33.35       24.86      3.74 o 
   0  -7   6       14.75       17.90      3.65 o 
   1  -7   6        6.98        4.30      3.81 o 
   2  -7   6       37.89       49.94      7.63 o 
  -5  -6   6       12.82       14.02      5.41 o 
  -4  -6   6        9.50       11.31      4.92 o 
  -3  -6   6        4.79        0.74      4.30 o 
  -2  -6   6       58.18       61.88      7.14 o 
  -1  -6   6      137.99      122.72      9.23 o 
   0  -6   6       15.26       10.06      2.90 o 
   1  -6   6       55.90       49.43      7.20 o 
   2  -6   6       10.30        7.20      2.49 o 
   3  -6   6       25.05       24.42      4.55 o 
   4  -6   6       19.75       16.80      4.29 o 
  -6  -5   6        2.68       -0.37      4.55 o 
  -5  -5   6       44.99       44.90      6.64 o 
  -4  -5   6      170.01      158.57     10.59 o 
  -3  -5   6      130.05      126.41      9.60 o 
  -2  -5   6      806.88      847.41     22.02 o 
  -1  -5   6      110.04      108.92      8.86 o 
   0  -5   6      111.50      115.69      8.74 o 
   1  -5   6        2.53        2.22      2.41 o 
   2  -5   6       24.62       29.68      3.51 o 
   3  -5   6       84.21       82.02      5.87 o 
   4  -5   6       90.52      101.83      8.86 o 
   5  -5   6        0.45        5.44      3.89 o 
  -7  -4   6       15.84       14.51      5.17 o 
  -6  -4   6      142.60      157.30     11.69 o 
  -5  -4   6        5.91        3.94      4.18 o 
  -4  -4   6       72.50       69.15      7.63 o 
  -3  -4   6       40.33       34.07      6.15 o 
  -2  -4   6      174.69      192.60     10.71 o 
  -1  -4   6      313.79      331.66     13.69 o 
   0  -4   6      422.55      416.74     15.30 o 
   1  -4   6        1.85        3.44      4.18 o 
   2  -4   6       40.21       37.89      5.66 o 
   3  -4   6       23.15       24.37      4.12 o 
   4  -4   6       65.22       66.27     10.46 o 
   5  -4   6        0.78       -0.12      5.16 o 
   6  -4   6        2.67        0.98      6.15 o 
  -7  -3   6        0.07        6.52      5.04 o 
  -6  -3   6       22.48       24.84      6.40 o 
  -5  -3   6        0.22       -3.57      3.81 o 
  -4  -3   6       52.07       71.60      7.50 o 
  -3  -3   6      213.21      213.00     11.09 o 
  -2  -3   6      378.22      364.98     13.70 o 
  -1  -3   6      117.25      115.22      4.86 o 
   0  -3   6      412.98      435.38     14.81 o 
   1  -3   6        0.47        1.11      3.44 o 
   2  -3   6        8.80        2.95      3.32 o 
   3  -3   6       31.79       31.66      3.91 o 
   4  -3   6        0.05        0.49      4.67 o 
   5  -3   6        0.01       -1.11      4.92 o 
   6  -3   6        0.34       -0.37      4.18 o 
  -7  -2   6       49.44       46.74      7.50 o 
  -6  -2   6      151.08      152.02     11.20 o 
  -5  -2   6       42.91       61.14      7.38 o 
  -4  -2   6      151.76      156.98      9.73 o 
  -3  -2   6       49.41       44.78      6.03 o 
  -2  -2   6       19.52       17.22      4.55 o 
  -1  -2   6       57.11       60.38      4.98 o 
   0  -2   6      193.02      193.26      4.81 o 
   1  -2   6       45.45       45.89      5.78 o 
   2  -2   6      357.03      368.18     13.33 o 
   3  -2   6      620.65      594.05     16.57 o 
   4  -2   6       98.05      114.45      8.49 o 
   5  -2   6       51.46       56.13      4.22 o 
   6  -2   6       73.38       70.00      7.87 o 
   7  -2   6        1.80       -1.23      5.16 o 
  -7  -1   6       20.48       26.32      6.52 o 
  -6  -1   6        2.67        1.84      5.41 o 
  -5  -1   6        2.55        5.53      4.67 o 
  -4  -1   6      106.44      114.10      8.49 o 
  -3  -1   6        1.33        1.04      0.84 o 
  -2  -1   6      504.66      522.88     15.20 o 
  -1  -1   6      823.22      804.79     11.79 o 
   0  -1   6        5.95        4.25      1.60 o 
   1  -1   6        4.18        9.59      3.94 o 
   2  -1   6       32.57       27.80      4.67 o 
   3  -1   6      213.42      232.14      9.73 o 
   4  -1   6      229.10      225.38      6.88 o 
   5  -1   6        2.25        1.59      2.42 o 
   6  -1   6        0.31       -0.33      2.43 o 
   7  -1   6        0.01       -2.09      4.80 o 
  -7   0   6        0.01        2.21      4.43 o 
  -6   0   6       71.37       81.32      8.74 o 
  -5   0   6       62.50       65.82      7.50 o 
  -4   0   6        2.47        1.11      4.18 o 
  -3   0   6       89.65       93.20      3.70 o 
  -2   0   6      106.34       96.06      4.49 o 
  -1   0   6      348.10      383.12      6.43 o 
   0   0   6        2.50        5.63      1.58 o 
   1   0   6      273.00      314.47     11.23 o 
   2   0   6      648.21      640.81     15.85 o 
   3   0   6       59.14       68.30      2.61 o 
   4   0   6      911.09      905.85     13.45 o 
   5   0   6      320.59      322.01      8.37 o 
   6   0   6        0.73        3.29      2.68 o 
   7   0   6        0.01        1.38      3.04 o 
   8   0   6        1.97        7.87      5.29 o 
  -7   1   6        0.13        1.23      5.29 o 
  -6   1   6       17.25       21.40      4.12 o 
  -5   1   6       26.85       21.39      3.81 o 
  -4   1   6        0.63        0.00      3.94 o 
  -3   1   6       35.99       35.34      3.69 o 
  -2   1   6       66.57       67.26      3.48 o 
  -1   1   6       40.35       45.32      2.98 o 
   0   1   6     1761.82     1746.34     15.33 o 
   1   1   6      697.76      752.68     10.58 o 
   2   1   6       63.41       64.49      3.87 o 
   3   1   6       15.90       14.58      2.27 o 
   4   1   6      485.83      472.17     16.18 o 
   5   1   6      120.97      129.39      5.49 o 
   6   1   6       10.73       10.83      2.92 o 
   7   1   6       23.77       25.66      3.95 o 
   8   1   6       85.87       93.19      6.26 o 
  -7   2   6        1.11        2.71      5.66 o 
  -6   2   6        1.89        1.23      4.92 o 
  -5   2   6       20.70       23.53      3.86 o 
  -4   2   6       38.31       33.89      3.78 o 
  -3   2   6      251.36      239.18      7.01 o 
  -2   2   6      389.75      374.92      7.70 o 
  -1   2   6      242.53      265.30      9.80 o 
   0   2   6     1205.79     1212.50     13.97 o 
   1   2   6      665.54      676.74      9.15 o 
   2   2   6      234.10      216.82      4.22 o 
   3   2   6      311.68      296.22      8.39 o 
   4   2   6      279.00      276.94      6.68 o 
   5   2   6       13.25        9.48      2.39 o 
   6   2   6      139.86      137.59      9.85 o 
   7   2   6       33.07       36.30      4.34 o 
   8   2   6        2.33        0.03      3.36 o 
  -7   3   6        1.41        9.84      5.04 o 
  -6   3   6       48.10       55.60      7.26 o 
  -5   3   6       37.33       32.88      5.66 o 
  -4   3   6       44.85       43.77      4.06 o 
  -3   3   6        6.68        6.32      2.33 o 
  -2   3   6        2.02        2.10      1.60 o 
  -1   3   6      448.53      442.01      8.26 o 
   0   3   6       60.95       62.83      2.86 o 
   1   3   6        3.49        3.35      0.82 o 
   2   3   6       84.72       74.78      1.82 o 
   3   3   6       78.35       71.41      2.89 o 
   4   3   6      296.60      300.39      7.64 o 
   5   3   6        6.93        8.34      2.37 o 
   6   3   6        0.06        0.02      2.46 o 
   7   3   6       16.09       15.38      3.13 o 
   8   3   6        0.00        1.11      4.92 o 
  -6   4   6        1.85        0.74      5.41 o 
  -5   4   6        1.43       -0.86      4.18 o 
  -4   4   6       21.21       21.52      4.80 o 
  -3   4   6      188.29      191.71      5.34 o 
  -2   4   6      155.68      169.26      6.11 o 
  -1   4   6      770.32      786.88     10.80 o 
   0   4   6        2.58        0.98      1.01 o 
   1   4   6       65.38       62.91      4.62 o 
   2   4   6      185.38      176.39      4.61 o 
   3   4   6       41.93       37.91      3.60 o 
   4   4   6       25.32       24.34      1.84 o 
   5   4   6      240.11      243.57     11.95 o 
   6   4   6      157.88      140.96     10.10 o 
   7   4   6        2.66       -0.12      4.55 o 
   8   4   6        7.27        8.98      4.80 o 
  -5   5   6        3.88        2.34      4.18 o 
  -4   5   6        0.28       -0.98      3.57 o 
  -3   5   6       11.65       12.57      5.53 o 
  -2   5   6        0.18       -0.69      1.40 o 
  -1   5   6       10.23       13.85      1.58 o 
   0   5   6       28.67       29.36      1.64 o 
   1   5   6       14.71       12.94      1.59 o 
   2   5   6      238.28      233.62      5.17 o 
   3   5   6       59.65       56.44      3.09 o 
   4   5   6      148.86      139.72      8.86 o 
   5   5   6      376.58      370.20     14.67 o 
   6   5   6       25.13       27.06      6.27 o 
   7   5   6        4.17       -1.97      5.78 o 
   8   5   6       37.95       43.30      7.63 o 
  -5   6   6       27.41       25.70      6.03 o 
  -4   6   6       84.25       84.16      7.51 o 
  -3   6   6       11.01        9.50      2.89 o 
  -2   6   6      355.58      355.27      9.00 o 
  -1   6   6       47.59       40.69      3.13 o 
   0   6   6      185.35      175.37     10.47 o 
   1   6   6       79.54       84.15      4.73 o 
   2   6   6       15.19       16.01      3.16 o 
   3   6   6       33.67       37.78      3.98 o 
   4   6   6        0.15        0.96      2.95 o 
   5   6   6       24.70       19.94      3.75 o 
   6   6   6       19.65       12.91      5.53 o 
   7   6   6       14.07       11.68      4.80 o 
  -4   7   6       27.08       34.68      7.01 o 
  -3   7   6        5.97       10.94      5.78 o 
  -2   7   6        5.21        4.67      5.29 o 
  -1   7   6       22.86       22.63      6.03 o 
   0   7   6        0.05       -0.49      4.67 o 
   1   7   6       92.50       85.90     11.14 o 
   2   7   6       10.71        9.50      3.10 o 
   3   7   6       48.82       52.90      4.64 o 
   4   7   6      224.81      229.47     16.50 o 
   5   7   6       11.67       10.33      3.57 o 
   6   7   6       68.44       56.22      7.75 o 
   7   7   6        1.91       -1.84      5.04 o 
  -3   8   6        7.04       -4.06      5.78 o 
  -2   8   6        6.52        7.75      5.53 o 
  -1   8   6        2.76        1.11      4.67 o 
   0   8   6        1.84       -1.23      5.16 o 
   1   8   6        2.41        2.46      4.30 o 
   2   8   6       52.78       48.86      4.32 o 
   3   8   6       53.41       50.48      4.69 o 
   4   8   6       65.08       64.81     10.76 o 
   5   8   6        9.21        9.53      3.48 o 
   6   8   6        8.93        2.95      5.78 o 
  -1   9   6      106.76      126.62     11.32 o 
   0   9   6       20.56       23.49      7.13 o 
   1   9   6       51.07       45.27      7.75 o 
   2   9   6        1.87        5.66      5.66 o 
   3   9   6       81.31       94.98     10.21 o 
   4   9   6        3.16        1.08      3.86 o 
  -3  -7   7        2.33        3.44      5.78 o 
  -2  -7   7        0.76        1.60      6.15 o 
  -1  -7   7        0.45       -1.48      5.90 o 
   0  -7   7        3.92        4.18      5.78 o 
   1  -7   7       24.38       23.49      6.27 o 
  -5  -6   7        3.60        6.15      6.27 o 
  -4  -6   7       15.67       15.13      5.17 o 
  -3  -6   7      112.67      115.55     10.21 o 
  -2  -6   7        0.13       -4.06      4.55 o 
  -1  -6   7        1.82        3.44      4.80 o 
   0  -6   7        5.68        2.09      4.80 o 
   1  -6   7       14.67       10.95      5.17 o 
   2  -6   7        9.53        6.83      3.91 o 
   3  -6   7        9.17        9.10      4.22 o 
  -6  -5   7       54.03       38.75      6.77 o 
  -5  -5   7       16.83       14.76      5.29 o 
  -4  -5   7      133.31      123.45     10.22 o 
  -3  -5   7       27.47       27.30      5.90 o 
  -2  -5   7        0.38       -1.23      5.16 o 
  -1  -5   7       82.30       82.93      8.49 o 
   0  -5   7       17.18       19.80      5.66 o 
   1  -5   7       37.23       33.46      6.40 o 
   2  -5   7      129.76      124.18     10.09 o 
   3  -5   7       48.22       48.09      6.46 o 
   4  -5   7        1.90        2.06      3.64 o 
  -6  -4   7       43.13       50.19      8.24 o 
  -5  -4   7        4.25        6.64      4.67 o 
  -4  -4   7       90.54      100.04      9.23 o 
  -3  -4   7       64.36       60.28      7.87 o 
  -2  -4   7      213.68      233.16     12.69 o 
  -1  -4   7      107.41      100.55      8.62 o 
   0  -4   7       21.36       14.51      5.17 o 
   1  -4   7       41.56       48.83      7.01 o 
   2  -4   7      207.07      196.06     11.82 o 
   3  -4   7        4.64        2.17      3.20 o 
   4  -4   7        4.32        5.13      3.12 o 
   5  -4   7       20.26       23.67      4.25 o 
  -7  -3   7        7.39        7.26      4.92 o 
  -6  -3   7        4.52       10.33      5.53 o 
  -5  -3   7       78.55       82.68      8.61 o 
  -4  -3   7       20.40       22.14      5.41 o 
  -3  -3   7       16.56       18.94      4.92 o 
  -2  -3   7       78.96       78.01      7.51 o 
  -1  -3   7      117.00      123.34      8.74 o 
   0  -3   7       38.70       47.36      6.15 o 
   1  -3   7       19.09       22.14      5.41 o 
   2  -3   7        6.60        2.46      3.69 o 
   3  -3   7       87.64       93.93      5.74 o 
   4  -3   7        2.37        3.98      3.13 o 
   5  -3   7        0.09        0.25      4.67 o 
   6  -3   7       36.34       35.79      6.52 o 
  -7  -2   7        0.08        1.48      6.15 o 
  -6  -2   7       46.26       50.92      7.38 o 
  -5  -2   7       78.37       78.87      8.49 o 
  -4  -2   7        0.18        0.12      3.69 o 
  -3  -2   7        0.82        0.00      3.57 o 
  -2  -2   7       11.39        5.90      3.81 o 
  -1  -2   7        1.78        0.98      3.20 o 
   0  -2   7        2.30       -0.07      1.71 o 
   1  -2   7      509.87      502.42     16.68 o 
   2  -2   7      234.99      240.28     11.95 o 
   3  -2   7      242.86      222.74      8.14 o 
   4  -2   7       86.41       69.89      6.89 o 
   5  -2   7        2.05        3.07      4.67 o 
   6  -2   7        2.47       -5.04      5.04 o 
  -7  -1   7        9.24        8.73      6.76 o 
  -6  -1   7       48.95       48.59      7.13 o 
  -5  -1   7        0.04        1.97      5.29 o 
  -4  -1   7      185.83      189.53     11.08 o 
  -3  -1   7      136.07      131.85      8.86 o 
  -2  -1   7       12.10       17.09      5.29 o 
  -1  -1   7       16.59       11.54      2.46 o 
   0  -1   7        0.02       -1.27      1.65 o 
   1  -1   7        0.32        0.49      3.57 o 
   2  -1   7       82.60       75.32      7.14 o 
   3  -1   7       30.28       29.69      3.43 o 
   4  -1   7        7.85        8.73      2.91 o 
   5  -1   7       31.73       30.44      3.73 o 
   6  -1   7       37.97       44.59      4.33 o 
   7  -1   7        2.49        3.69      5.04 o 
  -7   0   7       19.97       25.70      7.63 o 
  -6   0   7       24.46       21.03      5.53 o 
  -5   0   7       33.01       28.78      6.03 o 
  -4   0   7       13.69        7.75      4.80 o 
  -3   0   7      121.95      123.92      4.21 o 
  -2   0   7       19.89       20.31      2.11 o 
  -1   0   7       62.70       64.83      5.84 o 
   0   0   7      822.77      856.14     19.72 o 
   1   0   7      584.96      619.92     16.95 o 
   2   0   7      329.08      331.49     12.71 o 
   3   0   7      304.10      295.71      6.51 o 
   4   0   7       48.96       46.48      3.85 o 
   5   0   7        1.40        1.89      2.60 o 
   6   0   7        0.58       -1.66      3.50 o 
   7   0   7        1.59        1.49      3.17 o 
  -7   1   7       16.78       15.86      5.66 o 
  -6   1   7        2.20        0.37      5.29 o 
  -5   1   7        6.41       10.45      5.16 o 
  -4   1   7      198.70      198.03      6.40 o 
  -3   1   7       30.79       31.10      2.89 o 
  -2   1   7      430.55      436.26      8.28 o 
  -1   1   7      410.73      423.33      8.12 o 
   0   1   7     1086.71     1162.55     13.42 o 
   1   1   7       14.19       16.60      4.43 o 
   2   1   7      234.74      260.74      7.49 o 
   3   1   7      204.85      204.09      7.36 o 
   4   1   7        2.22        0.21      2.34 o 
   5   1   7       35.16       31.15      4.86 o 
   6   1   7      391.77      415.52     10.35 o 
   7   1   7        0.48        0.77      3.13 o 
   8   1   7      135.14      156.55      8.00 o 
  -7   2   7        3.80        0.00      4.92 o 
  -6   2   7        2.45        2.20      3.17 o 
  -5   2   7       33.43       27.47      4.17 o 
  -4   2   7      227.36      235.13      7.39 o 
  -3   2   7        0.01        0.12      2.23 o 
  -2   2   7      234.48      245.06      6.74 o 
  -1   2   7       46.42       45.84      3.36 o 
   0   2   7        0.04        0.59      2.03 o 
   1   2   7       47.60       54.69      3.73 o 
   2   2   7      595.12      598.41      9.69 o 
   3   2   7       53.12       57.54      2.77 o 
   4   2   7      326.89      323.69      7.48 o 
   5   2   7       56.12       50.42      3.77 o 
   6   2   7        5.77        6.36      2.90 o 
   7   2   7       24.32       29.19      4.08 o 
   8   2   7        1.42        2.58      5.66 o 
  -6   3   7        5.11        3.20      4.30 o 
  -5   3   7       34.27       31.94      5.04 o 
  -4   3   7        2.73        3.46      2.16 o 
  -3   3   7      105.21      104.41      4.19 o 
  -2   3   7      147.19      132.24      6.90 o 
  -1   3   7       12.16       14.49      2.60 o 
   0   3   7       38.60       31.64      3.20 o 
   1   3   7      460.00      461.83      5.48 o 
   2   3   7      177.71      180.72      4.60 o 
   3   3   7       98.86       97.97      2.95 o 
   4   3   7       23.10       28.50      2.48 o 
   5   3   7       39.65       40.50      3.20 o 
   6   3   7       10.67        7.01      5.17 o 
   7   3   7       96.30      101.51      9.47 o 
   8   3   7        1.24       -5.66      5.66 o 
  -6   4   7       22.10       22.14      5.90 o 
  -5   4   7       27.34       20.29      5.29 o 
  -4   4   7       23.05       26.46      3.00 o 
  -3   4   7       81.01       83.30      3.87 o 
  -2   4   7      104.46      100.63      3.82 o 
  -1   4   7       38.82       37.73      3.19 o 
   0   4   7        2.23        3.09      1.19 o 
   1   4   7       75.71       67.55      4.26 o 
   2   4   7        5.25        5.96      1.93 o 
   3   4   7      205.06      213.15      5.70 o 
   4   4   7       50.88       52.28      6.27 o 
   5   4   7       85.71       87.24      8.24 o 
   6   4   7       31.19       32.59      6.76 o 
   7   4   7      109.28      113.46     10.21 o 
   8   4   7        0.99        1.84      5.41 o 
  -5   5   7        0.58        0.61      4.43 o 
  -4   5   7        0.06       -0.62      2.77 o 
  -3   5   7        0.24        0.23      1.93 o 
  -2   5   7        9.46        8.78      1.86 o 
  -1   5   7       23.90       22.25      1.99 o 
   0   5   7      340.67      335.74      7.46 o 
   1   5   7      466.05      475.11      9.06 o 
   2   5   7      241.21      250.42      5.85 o 
   3   5   7      512.00      514.89      9.64 o 
   4   5   7       27.45       25.90      3.86 o 
   5   5   7        8.82        6.27      4.55 o 
   6   5   7       13.10        8.85      5.78 o 
   7   5   7       15.47       12.18      6.27 o 
  -4   6   7       38.57       40.91      4.40 o 
  -3   6   7       17.19       19.31      5.78 o 
  -2   6   7        4.67        9.35      4.30 o 
  -1   6   7        3.33        2.34      4.18 o 
   0   6   7        1.74        2.21      5.04 o 
   1   6   7      150.10      152.40      9.48 o 
   2   6   7       25.45       18.98      3.41 o 
   3   6   7        2.69        3.98      2.70 o 
   4   6   7        2.17        1.47      3.06 o 
   5   6   7        0.31       -3.57      3.57 o 
   6   6   7       64.89       58.19      7.38 o 
   7   6   7       73.37       67.79      8.61 o 
  -3   7   7       19.62       21.65      5.90 o 
  -2   7   7       10.27        7.62      4.67 o 
  -1   7   7        0.21       -3.20      5.66 o 
   0   7   7      107.86      101.77      9.23 o 
   1   7   7      140.28      154.23      6.92 o 
   2   7   7      427.25      429.19     12.77 o 
   3   7   7       15.88       11.39      3.57 o 
   4   7   7      129.95      146.58     12.62 o 
   5   7   7       15.40       16.20      7.62 o 
   6   7   7        0.61        2.21      4.80 o 
  -2   8   7        0.42       -0.86      6.03 o 
  -1   8   7        0.52       -0.49      4.67 o 
   0   8   7        1.29        4.55      5.29 o 
   1   8   7       17.13       17.71      6.15 o 
   2   8   7       16.15       23.64      3.55 o 
   3   8   7        3.50        4.68      3.04 o 
   4   8   7       33.77       34.16      5.29 o 
   5   8   7       21.02       16.35      4.18 o 
   6   8   7       20.22       15.87      6.27 o 
   0   9   7       22.29       20.42      5.90 o 
   1   9   7       67.94       68.52      9.47 o 
   2   9   7       23.69       30.87      7.13 o 
   3   9   7       30.95       28.41      6.52 o 
   4   9   7       40.83       41.19      4.81 o 
  -4  -6   8        0.87        3.32      6.39 o 
  -3  -6   8        1.59       -0.25      5.66 o 
  -2  -6   8       11.20        4.30      5.29 o 
  -1  -6   8        0.01        5.16      5.78 o 
   0  -6   8        0.87        1.23      5.04 o 
   1  -6   8        9.30        4.80      5.53 o 
   2  -6   8       21.46       28.55      4.87 o 
  -5  -5   8        0.22       -6.15      6.15 o 
  -4  -5   8        1.37       -1.23      5.66 o 
  -3  -5   8       10.71        1.84      5.53 o 
  -2  -5   8       71.41       68.53      8.61 o 
  -1  -5   8        8.34        7.38      5.90 o 
   0  -5   8      183.16      198.96     12.80 o 
   1  -5   8       84.21       93.14      9.60 o 
   2  -5   8        1.27        0.25      4.67 o 
   3  -5   8        2.19        2.65      3.89 o 
  -6  -4   8        3.66        4.67      6.27 o 
  -5  -4   8        0.11        0.00      5.78 o 
  -4  -4   8       10.62        6.15      4.30 o 
  -3  -4   8       36.50       30.87      6.27 o 
  -2  -4   8       53.36       51.30      7.63 o 
  -1  -4   8        0.84        0.37      4.43 o 
   0  -4   8       48.43       42.19      6.64 o 
   1  -4   8        2.39       -0.25      4.92 o 
   2  -4   8        0.42        0.00      4.43 o 
   3  -4   8       23.79       23.60      4.08 o 
   4  -4   8       28.91       36.64      7.63 o 
  -6  -3   8        1.11        0.49      6.03 o 
  -5  -3   8       10.39        5.78      5.29 o 
  -4  -3   8       24.28       28.78      6.76 o 
  -3  -3   8        1.58        2.71      4.18 o 
  -2  -3   8       20.75       20.79      5.53 o 
  -1  -3   8      253.64      255.91     12.94 o 
   0  -3   8       38.16       49.94      6.89 o 
   1  -3   8       49.13       38.87      7.01 o 
   2  -3   8        6.18        8.98      4.80 o 
   3  -3   8       25.89       28.53      4.43 o 
   4  -3   8       48.61       52.24      5.25 o 
   5  -3   8        0.20        3.94      3.45 o 
  -6  -2   8       25.24       17.83      5.78 o 
  -5  -2   8        9.90       15.99      6.03 o 
  -4  -2   8       10.00        7.87      5.29 o 
  -3  -2   8        0.08        3.20      3.81 o 
  -2  -2   8       64.29       50.94      6.89 o 
  -1  -2   8      292.97      288.69     13.44 o 
   0  -2   8      158.86      168.69     11.08 o 
   1  -2   8       26.33       18.33      4.92 o 
   2  -2   8       81.65       77.27      8.12 o 
   3  -2   8        1.96        3.63      2.95 o 
   4  -2   8        0.15       -1.54      3.76 o 
   5  -2   8      209.22      213.15     12.07 o 
   6  -2   8       47.47       38.38      6.89 o 
  -6  -1   8       40.92       33.21      6.64 o 
  -5  -1   8       91.49       96.47      9.60 o 
  -4  -1   8       16.78       18.32      5.78 o 
  -3  -1   8      111.79      116.43      9.35 o 
  -2  -1   8      117.95      105.98      8.62 o 
  -1  -1   8        0.03       -1.23      4.18 o 
   0  -1   8        1.92       -0.61      4.30 o 
   1  -1   8       64.91       70.87      7.63 o 
   2  -1   8       49.72       63.97      7.38 o 
   3  -1   8        7.87        4.66      2.82 o 
   4  -1   8      205.61      203.96      8.06 o 
   5  -1   8      149.14      159.53      9.97 o 
   6  -1   8       15.73       13.97      3.57 o 
   7  -1   8       15.19        5.41      5.53 o 
  -6   0   8        0.86       -0.25      5.29 o 
  -5   0   8       54.54       49.33      7.50 o 
  -4   0   8        8.37        4.30      5.29 o 
  -3   0   8        4.38        3.69      4.55 o 
  -2   0   8       48.31       49.75      3.07 o 
  -1   0   8        0.21        0.61      4.30 o 
   0   0   8        2.77        6.03      4.67 o 
   1   0   8       89.61       89.10      7.63 o 
   2   0   8        5.57        3.07      3.69 o 
   3   0   8        1.38        1.55      2.43 o 
   4   0   8        0.68        0.30      2.78 o 
   5   0   8        6.11        2.45      2.81 o 
   6   0   8        0.03        1.29      2.85 o 
   7   0   8        0.84        2.41      3.65 o 
  -6   1   8        8.83       12.42      5.17 o 
  -5   1   8       22.50       23.74      5.29 o 
  -4   1   8        1.32        0.12      4.18 o 
  -3   1   8      181.13      177.61      8.62 o 
  -2   1   8      255.50      274.17      7.02 o 
  -1   1   8       68.31       70.97      4.10 o 
   0   1   8       88.54       96.74      6.65 o 
   1   1   8      356.14      363.60     13.45 o 
   2   1   8      349.31      341.70     13.20 o 
   3   1   8       37.87       31.54      2.89 o 
   4   1   8      764.46      752.04     12.34 o 
   5   1   8        5.71        3.52      3.10 o 
   6   1   8      253.53      255.66      8.99 o 
   7   1   8        1.18        1.81      3.34 o 
  -6   2   8       26.17       22.38      6.15 o 
  -5   2   8        0.92       -0.37      4.92 o 
  -4   2   8        1.25        2.14      2.62 o 
  -3   2   8        3.69        1.01      2.57 o 
  -2   2   8        4.02        5.13      2.54 o 
  -1   2   8      300.42      300.38     13.07 o 
   0   2   8      465.84      472.07      9.69 o 
   1   2   8       53.21       43.50      4.02 o 
   2   2   8      401.59      414.24      9.90 o 
   3   2   8       29.90       27.89      2.41 o 
   4   2   8       87.18       85.90      4.28 o 
   5   2   8       70.63       66.83      4.31 o 
   6   2   8       95.90       88.58      5.29 o 
   7   2   8       16.28       23.12      5.66 o 
  -6   3   8        1.16        2.95      5.04 o 
  -5   3   8       11.35       12.50      5.41 o 
  -4   3   8       96.53      101.98      5.66 o 
  -3   3   8       40.81       39.70      3.78 o 
  -2   3   8        8.86        7.38      2.52 o 
  -1   3   8      442.18      459.96      9.77 o 
   0   3   8      476.56      482.01     11.05 o 
   1   3   8        7.29        9.28      2.74 o 
   2   3   8       54.11       57.40      2.40 o 
   3   3   8       86.33       79.32      2.90 o 
   4   3   8        4.03        3.69      3.69 o 
   5   3   8      184.05      190.00     11.21 o 
   6   3   8       46.34       51.54      7.13 o 
   7   3   8        1.09       -0.37      4.92 o 
  -5   4   8       47.77       49.76      5.32 o 
  -4   4   8       53.71       48.35      3.58 o 
  -3   4   8        1.55        1.25      2.42 o 
  -2   4   8        5.15        1.85      2.60 o 
  -1   4   8        0.33        0.44      2.36 o 
   0   4   8       28.52       29.28      5.17 o 
   1   4   8      179.75      175.39      6.36 o 
   2   4   8      199.98      194.24      8.34 o 
   3   4   8       69.52       62.11      3.65 o 
   4   4   8       49.68       46.87      4.25 o 
   5   4   8      126.94      126.77      9.48 o 
   6   4   8       71.47       76.65      8.74 o 
   7   4   8        0.50       -4.67      5.41 o 
  -5   5   8        8.23        7.58      3.51 o 
  -4   5   8        2.72        3.38      3.04 o 
  -3   5   8        6.41        6.46      2.66 o 
  -2   5   8       47.37       47.36      3.93 o 
  -1   5   8      190.31      191.87      6.55 o 
   0   5   8       11.56       12.47      2.73 o 
   1   5   8      389.77      381.94     10.31 o 
   2   5   8       28.57       29.87      2.83 o 
   3   5   8       25.19       28.91      2.89 o 
   4   5   8       79.38       77.79      4.19 o 
   5   5   8        0.38        2.95      5.29 o 
   6   5   8      193.53      196.88     12.19 o 
   7   5   8        3.02        3.94      6.03 o 
  -4   6   8        1.34        2.95      5.04 o 
  -3   6   8        0.73        3.57      5.04 o 
  -2   6   8        1.89       -1.72      4.43 o 
  -1   6   8       17.64       24.84      5.53 o 
   0   6   8       32.72       19.93      5.53 o 
   1   6   8       14.69       15.06      3.69 o 
   2   6   8        0.02       -1.20      2.78 o 
   3   6   8        0.17       -1.08      3.22 o 
   4   6   8      120.39      119.89      9.05 o 
   5   6   8       32.62       22.63      6.03 o 
   6   6   8       13.06       17.71      5.29 o 
   7   6   8       11.82       20.66      6.15 o 
  -3   7   8        0.50        1.23      5.78 o 
  -2   7   8       36.51       30.26      6.64 o 
  -1   7   8        0.11        3.32      5.78 o 
   0   7   8      277.38      316.37     15.52 o 
   1   7   8       98.45      109.43      8.49 o 
   2   7   8       64.24       70.55      7.94 o 
   3   7   8        1.96        4.21      3.22 o 
   4   7   8        8.84        6.60      3.17 o 
   5   7   8       17.26       18.35      4.21 o 
   6   7   8        8.37       13.77      5.66 o 
  -1   8   8        2.14        0.00      5.16 o 
   0   8   8       62.81       71.84      9.23 o 
   1   8   8        3.65        3.20      4.92 o 
   2   8   8       36.81       34.41      4.43 o 
   3   8   8       65.34       60.40      5.36 o 
   4   8   8       42.68       41.57      5.97 o 
   5   8   8       35.02       38.58      5.12 o 
   1   9   8        0.25        1.35      5.41 o 
   2   9   8       33.88       29.64      7.50 o 
   3   9   8       11.62       14.76      5.78 o 
  -1  -6   9        7.58       10.58      6.76 o 
   0  -6   9       57.15       57.69      8.49 o 
  -4  -5   9       14.51       12.30      6.03 o 
  -3  -5   9        5.68        1.11      6.27 o 
  -2  -5   9       36.91       31.61      6.52 o 
  -1  -5   9      128.20      129.47     11.32 o 
   0  -5   9       35.76       28.78      6.27 o 
   1  -5   9        1.45       -5.66      5.66 o 
   2  -5   9        2.93        0.25      5.29 o 
  -5  -4   9        1.39       -0.37      6.52 o 
  -4  -4   9        2.68        8.36      6.15 o 
  -3  -4   9        0.64        2.58      4.80 o 
  -2  -4   9        4.46        3.81      4.18 o 
  -1  -4   9        0.43        1.97      4.18 o 
   0  -4   9        1.24        0.25      4.80 o 
   1  -4   9       33.95       32.35      6.40 o 
   2  -4   9       29.40       35.91      7.75 o 
   3  -4   9        5.89        2.96      4.26 o 
   4  -4   9       34.46       40.16      5.47 o 
  -5  -3   9        4.11        6.27      5.78 o 
  -4  -3   9        6.41        3.32      5.04 o 
  -3  -3   9       12.94       10.82      5.17 o 
  -2  -3   9       48.00       66.06      8.24 o 
  -1  -3   9       11.90       12.18      5.29 o 
   0  -3   9        2.91       -0.49      4.30 o 
   1  -3   9       42.21       43.05      6.77 o 
   2  -3   9       42.75       51.66      7.63 o 
   3  -3   9        1.28       -0.42      3.45 o 
   4  -3   9       14.84        8.92      3.71 o 
   5  -3   9       21.57       17.52      4.04 o 
  -6  -2   9        6.54        5.53      6.52 o 
  -5  -2   9        1.67        0.74      6.15 o 
  -4  -2   9        2.81        1.97      4.92 o 
  -3  -2   9       97.47       89.09      9.35 o 
  -2  -2   9      186.33      171.53     11.21 o 
  -1  -2   9       39.58       25.83      5.78 o 
   0  -2   9       45.65       37.40      6.64 o 
   1  -2   9      159.31      164.85     10.83 o 
   2  -2   9       18.22       12.54      5.53 o 
   3  -2   9      251.54      244.75      9.40 o 
   4  -2   9      137.72      139.66      7.83 o 
   5  -2   9        0.62        0.85      3.83 o 
  -6  -1   9       25.76       22.14      7.26 o 
  -5  -1   9        1.88       -0.86      5.53 o 
  -4  -1   9       27.43       29.52      6.89 o 
  -3  -1   9       22.79       18.33      5.53 o 
  -2  -1   9        0.00        1.23      4.55 o 
  -1  -1   9       18.75       16.97      5.53 o 
   0  -1   9      136.32      153.14     10.59 o 
   1  -1   9       50.94       61.14      8.00 o 
   2  -1   9      101.79       83.19      8.98 o 
   3  -1   9      178.72      184.18      7.97 o 
   4  -1   9       18.75       19.71      3.80 o 
   5  -1   9        0.06        0.51      3.46 o 
   6  -1   9        0.58       -0.37      4.92 o 
  -6   0   9       14.98       11.93      5.29 o 
  -5   0   9        8.85       14.39      5.66 o 
  -4   0   9        3.37        5.04      4.43 o 
  -3   0   9        0.86        0.61      5.04 o 
  -2   0   9       56.16       48.96      6.77 o 
  -1   0   9      184.14      198.28     11.45 o 
   0   0   9        3.32       -0.49      4.67 o 
   1   0   9        0.46        4.92      4.43 o 
   2   0   9        5.26        3.57      4.43 o 
   3   0   9        7.42        7.22      6.27 o 
   4   0   9       26.17       29.17      4.08 o 
   5   0   9       44.94       41.57      4.41 o 
   6   0   9       10.41        8.12      3.35 o 
  -6   1   9        0.17        0.49      5.16 o 
  -5   1   9       12.88       10.08      4.67 o 
  -4   1   9       84.25       85.14      8.74 o 
  -3   1   9       53.77       69.51      8.00 o 
  -2   1   9      207.17      191.24      6.33 o 
  -1   1   9       33.14       29.77      3.51 o 
   0   1   9      107.95      126.83     10.28 o 
   1   1   9      175.74      154.92      9.85 o 
   2   1   9      501.83      474.14     17.16 o 
   3   1   9        0.08       -4.12      4.12 o 
   4   1   9      467.20      465.77      9.52 o 
   5   1   9        9.68        5.44      2.98 o 
   6   1   9       29.13       25.50      3.83 o 
   7   1   9       13.30        9.35      5.53 o 
  -6   2   9       11.16       10.70      5.29 o 
  -5   2   9        0.35        2.21      5.04 o 
  -4   2   9       40.45       38.13      6.89 o 
  -3   2   9       48.23       44.61      4.02 o 
  -2   2   9      407.05      423.11     14.00 o 
  -1   2   9        3.10        5.53      2.81 o 
   0   2   9     1063.69     1000.29     14.64 o 
   1   2   9       32.23       28.23      3.84 o 
   2   2   9      188.77      174.03     10.22 o 
   3   2   9       20.17       19.27      2.32 o 
   4   2   9        6.15        6.34      2.19 o 
   5   2   9       11.32        9.59      4.80 o 
   6   2   9        0.46       -2.21      5.41 o 
   7   2   9        0.99        5.53      4.80 o 
  -5   3   9       15.79       20.05      5.78 o 
  -4   3   9        4.78        7.34      2.94 o 
  -3   3   9       51.57       59.75      8.00 o 
  -2   3   9       58.43       61.13      5.29 o 
  -1   3   9       24.42       18.82      3.24 o 
   0   3   9        0.02        0.90      2.52 o 
   1   3   9       15.82       16.94      3.08 o 
   2   3   9       11.77       10.23      2.69 o 
   3   3   9       29.95       29.76      3.52 o 
   4   3   9       25.47       23.31      3.62 o 
   5   3   9        5.00        2.21      4.67 o 
   6   3   9        0.06       -0.49      5.41 o 
   7   3   9        6.83        8.73      5.41 o 
  -5   4   9       16.81       13.28      5.29 o 
  -4   4   9        2.43        3.81      3.04 o 
  -3   4   9        3.81        1.35      2.82 o 
  -2   4   9        0.51       -0.49      2.56 o 
  -1   4   9      140.09      129.08      5.92 o 
   0   4   9      143.08      133.55      5.99 o 
   1   4   9       80.36       88.24      5.04 o 
   2   4   9        0.04       -2.26      2.26 o 
   3   4   9      183.20      186.06      7.08 o 
   4   4   9       45.14       50.84      4.65 o 
   5   4   9       14.95       19.06      6.03 o 
   6   4   9       35.83       25.71      6.40 o 
   7   4   9       31.09       30.75      6.89 o 
  -4   5   9       11.34       20.05      5.66 o 
  -3   5   9       44.58       52.15      6.89 o 
  -2   5   9       30.49       32.96      6.03 o 
  -1   5   9       85.80       93.39      8.61 o 
   0   5   9        4.15        0.61      2.51 o 
   1   5   9        7.09        8.56      2.87 o 
   2   5   9      293.67      278.44      7.06 o 
   3   5   9        3.21        3.70      2.30 o 
   4   5   9      146.97      141.93      7.83 o 
   5   5   9      113.63      126.98      6.65 o 
   6   5   9        8.09        7.87      4.55 o 
   7   5   9        0.05        6.15      6.39 o 
  -3   6   9        2.02       -0.49      4.67 o 
  -2   6   9        6.88        4.43      5.04 o 
  -1   6   9        3.05       -0.12      4.80 o 
   0   6   9        0.68        0.25      4.06 o 
   1   6   9        0.33       -0.49      4.92 o 
   2   6   9      153.32      152.31     13.60 o 
   3   6   9      140.30      140.17      7.25 o 
   4   6   9       22.41       32.27      5.47 o 
   5   6   9      164.18      159.78     11.45 o 
   6   6   9        5.07        0.25      4.92 o 
  -2   7   9       77.88      103.71     10.58 o 
  -1   7   9       17.23       21.77      6.40 o 
   0   7   9        0.50        2.71      5.53 o 
   1   7   9        4.72       -0.98      5.66 o 
   2   7   9       12.27       10.56      3.55 o 
   3   7   9       15.17       17.63      4.30 o 
   4   7   9       26.60       26.41      4.35 o 
   5   7   9        3.98        1.37      3.46 o 
  -1   8   9        1.38        4.55      6.76 o 
   0   8   9        6.01        4.80      5.78 o 
   1   8   9        0.02        5.29      5.78 o 
   2   8   9       72.53       77.48      6.89 o 
   3   8   9       24.89       29.33      4.64 o 
   4   8   9      121.91      130.46      7.78 o 
  -2  -5  10       16.58       14.76      6.40 o 
  -1  -5  10       45.14       41.21      8.12 o 
   0  -5  10        6.34        5.53      5.53 o 
  -3  -4  10        0.65       -3.69      5.16 o 
  -2  -4  10        3.53        3.94      5.78 o 
  -1  -4  10       49.54       54.98      8.86 o 
   0  -4  10       79.48       83.42      9.47 o 
   1  -4  10        1.54       -0.61      6.39 o 
   2  -4  10      103.36       99.79     10.83 o 
   3  -4  10       67.94       77.15      6.87 o 
  -4  -3  10       11.73       20.17      7.13 o 
  -3  -3  10        0.40        2.71      4.43 o 
  -2  -3  10        0.29       -0.25      5.29 o 
  -1  -3  10       56.63       63.11      8.86 o 
   0  -3  10       86.37       78.50      8.74 o 
   1  -3  10        1.56       -2.95      5.41 o 
   2  -3  10       14.31        3.07      5.90 o 
   3  -3  10        3.04       -1.12      3.66 o 
   4  -3  10        2.67        5.79      3.86 o 
  -5  -2  10       38.91       33.70      7.50 o 
  -4  -2  10       64.88       70.74      9.23 o 
  -3  -2  10        3.87        1.72      5.78 o 
  -2  -2  10       47.40       31.86      7.38 o 
  -1  -2  10        6.64        8.98      5.41 o 
   0  -2  10       48.17       30.51      6.64 o 
   1  -2  10       71.86       60.16      8.24 o 
   2  -2  10      143.11      149.68     11.94 o 
   3  -2  10        1.54       -1.30      3.57 o 
   4  -2  10        2.40       -1.09      3.78 o 
   5  -2  10        0.06        2.69      4.24 o 
  -5  -1  10        0.00        0.00      6.15 o 
  -4  -1  10        1.63        0.00      5.41 o 
  -3  -1  10       26.49       18.08      5.90 o 
  -2  -1  10       34.71       39.11      7.50 o 
  -1  -1  10        7.44       12.42      4.67 o 
   0  -1  10       15.92        7.63      5.78 o 
   1  -1  10       32.00       39.11      7.38 o 
   2  -1  10        2.81        7.87      4.67 o 
   3  -1  10        0.56        0.21      3.54 o 
   4  -1  10       41.76       35.58      4.61 o 
   5  -1  10        1.71        4.78      5.04 o 
  -5   0  10        3.36        6.52      6.03 o 
  -4   0  10        4.49        6.64      4.43 o 
  -3   0  10       34.14       34.69      6.52 o 
  -2   0  10       18.06       19.31      6.15 o 
  -1   0  10        6.49        3.32      5.16 o 
   0   0  10        1.44        0.98      5.41 o 
   1   0  10       98.73       94.88      9.23 o 
   2   0  10        1.04        5.04      4.92 o 
   3   0  10       32.65       28.07      6.15 o 
   4   0  10       42.21       42.52      4.51 o 
   5   0  10       17.04       15.91      4.07 o 
   6   0  10        0.01       -3.47      3.47 o 
  -5   1  10        0.91        5.78      6.03 o 
  -4   1  10       33.34       29.03      6.27 o 
  -3   1  10        2.62        1.35      5.04 o 
  -2   1  10       34.26       35.18      6.52 o 
  -1   1  10       43.95       45.95      3.86 o 
   0   1  10      712.74      662.08     20.40 o 
   1   1  10       16.19       19.06      6.15 o 
   2   1  10      263.00      223.88     12.94 o 
   3   1  10        1.99        0.88      2.98 o 
   4   1  10        0.58       -0.66      2.64 o 
   5   1  10       35.53       32.32      3.45 o 
   6   1  10       19.49       19.92      6.03 o 
  -5   2  10        0.91       -0.25      5.78 o 
  -4   2  10      131.57      134.03     10.58 o 
  -3   2  10        5.29       12.67      5.78 o 
  -2   2  10      220.58      204.78      7.34 o 
  -1   2  10       25.43       23.67      3.43 o 
   0   2  10       12.53       15.64      3.15 o 
   1   2  10       21.79       23.37      5.41 o 
   2   2  10        0.73       -1.35      4.18 o 
   3   2  10       68.38       65.45      7.87 o 
   4   2  10        0.33       -1.72      3.30 o 
   5   2  10        0.63       -3.16      3.16 o 
   6   2  10       74.26       81.44      8.98 o 
  -5   3  10        0.17        2.71      5.29 o 
  -4   3  10        0.81        1.84      4.92 o 
  -3   3  10        4.81        4.67      4.55 o 
  -2   3  10        7.85        4.78      2.77 o 
  -1   3  10        2.27        1.17      2.98 o 
   0   3  10       17.23        8.87      2.77 o 
   1   3  10       37.68       39.13      3.96 o 
   2   3  10       48.05       54.99      4.80 o 
   3   3  10        3.40        1.23      3.22 o 
   4   3  10        8.75        7.98      3.63 o 
   5   3  10        5.17        1.97      3.41 o 
   6   3  10        2.89        1.60      4.92 o 
  -4   4  10        5.09        6.76      5.29 o 
  -3   4  10        2.89        3.66      3.09 o 
  -2   4  10       42.57       41.46      4.35 o 
  -1   4  10       62.00       74.59      5.05 o 
   0   4  10        4.32        4.49      2.73 o 
   1   4  10      119.38      112.46      5.99 o 
   2   4  10       16.71       19.78      5.90 o 
   3   4  10       15.53       11.92      3.01 o 
   4   4  10        0.01       -0.43      3.22 o 
   5   4  10       64.15       75.62      5.87 o 
   6   4  10        4.94        4.74      3.81 o 
  -3   5  10       29.79       45.02      6.89 o 
  -2   5  10        0.26        3.32      4.18 o 
  -1   5  10       23.49       22.38      5.29 o 
   0   5  10       71.08       77.76      8.12 o 
   1   5  10      108.08      125.52      9.85 o 
   2   5  10       30.31       23.43      3.59 o 
   3   5  10      116.57      112.10      5.29 o 
   4   5  10       14.26       15.66      3.48 o 
   5   5  10       34.43       40.77      4.80 o 
   6   5  10       10.04        8.18      3.81 o 
  -2   6  10        1.06       -0.12      5.16 o 
  -1   6  10        7.28        4.67      4.43 o 
   0   6  10       30.08       35.42      6.89 o 
   1   6  10      165.43      174.07     11.69 o 
   2   6  10        0.84        0.30      3.48 o 
   3   6  10      109.40      105.65      6.97 o 
   4   6  10        0.16       -0.06      3.65 o 
   5   6  10        1.64        1.97      5.04 o 
  -1   7  10       17.91       12.79      5.90 o 
   0   7  10        0.04        0.00      5.16 o 
   1   7  10       10.53       14.76      5.53 o 
   2   7  10       26.75       28.38      9.96 o 
   3   7  10       24.94       20.07      4.26 o 
   4   7  10        5.66        3.44      3.95 o 
   5   7  10       25.49       20.05      6.27 o 
   1   8  10       77.47       79.97      9.97 o 
   2   8  10       50.11       59.34      5.85 o 
   3   8  10        0.36        0.84      4.35 o 
  -1  -4  11       25.56       31.12      7.87 o 
   0  -4  11       35.19       43.79      8.12 o 
   1  -4  11       56.46       64.33      9.35 o 
  -3  -3  11       43.11       34.69      8.12 o 
  -2  -3  11       24.62       17.71      6.52 o 
  -1  -3  11        5.16        4.55      4.55 o 
   0  -3  11        5.24       -0.37      4.80 o 
   1  -3  11        2.68        2.83      6.39 o 
   2  -3  11        9.05        9.59      6.64 o 
   3  -3  11       62.48       57.58      9.53 o 
  -4  -2  11        9.13        2.58      6.15 o 
  -3  -2  11        3.47       -0.37      5.41 o 
  -2  -2  11        0.92        0.00      5.90 o 
  -1  -2  11      126.03      115.19     10.71 o 
   0  -2  11       40.21       39.73      7.87 o 
   1  -2  11        1.13       -0.61      6.27 o 
   2  -2  11        0.14       -0.86      5.04 o 
   3  -2  11        9.05        7.29      3.89 o 
   4  -2  11       30.60       35.81      5.80 o 
  -4  -1  11       46.01       48.46      9.10 o 
  -3  -1  11        4.34        5.78      5.16 o 
  -2  -1  11       63.47       56.22      8.49 o 
  -1  -1  11       30.63       41.70      7.63 o 
   0  -1  11        0.17        1.11      5.53 o 
   1  -1  11        0.47       -0.61      4.92 o 
   2  -1  11       16.58       15.00      6.03 o 
   3  -1  11       11.94       22.07      8.67 o 
   4  -1  11        8.53        6.27      4.19 o 
  -4   0  11        2.97        4.06      6.27 o 
  -3   0  11        2.56       -2.09      5.41 o 
  -2   0  11        9.59        5.29      4.67 o 
  -1   0  11        6.34        2.46      5.53 o 
   0   0  11        1.86        1.35      5.41 o 
   1   0  11        1.90        1.84      5.53 o 
   2   0  11       17.81       20.42      6.03 o 
   3   0  11       22.12       22.53      4.16 o 
   4   0  11        0.80        1.46      3.60 o 
   5   0  11       20.85       21.91      4.24 o 
  -4   1  11       46.28       52.65      8.24 o 
  -3   1  11        4.99        5.29      5.90 o 
  -2   1  11      165.08      169.02     12.31 o 
  -1   1  11       13.76       19.31      6.15 o 
   0   1  11        0.09        2.58      4.55 o 
   1   1  11       17.24       17.83      6.03 o 
   2   1  11        2.01        5.04      4.92 o 
   3   1  11        4.58        2.50      2.91 o 
   4   1  11       41.83       49.94      7.63 o 
   5   1  11        8.46       15.37      5.29 o 
  -4   2  11       22.62       15.50      5.66 o 
  -3   2  11        1.16        0.12      4.80 o 
  -2   2  11        2.53       -0.12      5.29 o 
  -1   2  11      100.42      117.52      9.97 o 
   0   2  11       41.56       43.99      4.37 o 
   1   2  11       53.83       40.23      7.01 o 
   2   2  11       10.84       12.79      4.80 o 
   3   2  11       12.29       21.77      6.27 o 
   4   2  11       98.86      101.02     10.34 o 
   5   2  11        1.00        3.67      3.68 o 
  -4   3  11        9.17       10.33      5.78 o 
  -3   3  11        0.29        1.60      5.41 o 
  -2   3  11        0.61        4.18      4.30 o 
  -1   3  11        4.73        4.53      2.78 o 
   0   3  11       74.48       79.89      5.72 o 
   1   3  11       20.70       21.01      3.62 o 
   2   3  11       12.06        7.13      4.92 o 
   3   3  11        9.22        3.44      4.92 o 
   4   3  11        0.14        0.07      3.71 o 
   5   3  11       11.36       13.73      4.30 o 
   6   3  11        6.41        4.83      4.12 o 
  -3   4  11        6.93        8.36      4.92 o 
  -2   4  11        0.52        0.21      3.29 o 
  -1   4  11       52.94       53.16      4.73 o 
   0   4  11       28.80       37.44      4.35 o 
   1   4  11       11.37        8.76      3.08 o 
   2   4  11        0.01        2.88      3.03 o 
   3   4  11       92.30       88.47      8.37 o 
   4   4  11        2.79        4.91      3.55 o 
   5   4  11       46.40       51.21      5.56 o 
  -2   5  11        2.79        6.15      4.80 o 
  -1   5  11        1.03       -2.83      4.92 o 
   0   5  11        0.14       -1.23      4.92 o 
   1   5  11        4.22        3.81      4.30 o 
   2   5  11       50.66       50.31      7.50 o 
   3   5  11       41.37       44.77      5.04 o 
   4   5  11        6.26        5.78      5.53 o 
   5   5  11       16.17       18.82      5.53 o 
  -1   6  11       30.52       34.56      6.76 o 
   0   6  11        1.06       -0.61      5.41 o 
   1   6  11       33.66       24.48      6.64 o 
   2   6  11        3.32        4.80      5.53 o 
   3   6  11        7.18        5.49      3.51 o 
   4   6  11       42.82       44.31      9.16 o 
   0   7  11        1.02        3.81      6.15 o 
   1   7  11       29.07       27.18      6.89 o 
   2   7  11        7.77        9.10      5.78 o 
   3   7  11        1.22       -0.06      4.17 o 
  -2  -2  12       59.40       65.44      9.47 o 
  -1  -2  12        1.39        6.03      6.52 o 
   0  -2  12        6.28        5.41      6.52 o 
   1  -2  12        1.99        8.85      5.29 o 
   2  -2  12        6.77        1.72      5.90 o 
  -3  -1  12       22.32       24.23      8.24 o 
  -2  -1  12       35.08       31.86      7.50 o 
  -1  -1  12        0.77       -0.37      5.29 o 
   0  -1  12        1.80        2.09      6.03 o 
   1  -1  12       27.87       29.03      7.13 o 
   2  -1  12        0.00        1.23      6.76 o 
   3  -1  12       75.15       74.23      6.71 o 
  -3   0  12        2.45       -0.98      5.66 o 
  -2   0  12        0.47        2.83      6.15 o 
  -1   0  12       29.48       22.75      5.78 o 
   0   0  12       31.73       38.74      7.99 o 
   1   0  12       16.77       13.77      5.90 o 
   2   0  12        5.86        5.53      6.52 o 
   3   0  12       25.70       26.67      5.23 o 
   4   0  12        0.58        0.74      6.64 o 
  -3   1  12       14.83       18.32      7.01 o 
  -2   1  12        1.79        3.94      5.66 o 
  -1   1  12        5.43        9.71      5.16 o 
   0   1  12        0.08        0.49      5.04 o 
   1   1  12       27.42       22.88      6.27 o 
   2   1  12       27.47       30.38      6.52 o 
   3   1  12       12.02       12.67      6.76 o 
   4   1  12        5.03        2.34      5.04 o 
  -3   2  12        7.91        7.50      5.90 o 
  -2   2  12        4.54        2.46      5.04 o 
  -1   2  12       22.11       24.84      6.89 o 
   0   2  12        8.28       13.04      6.03 o 
   1   2  12       70.10       62.01      8.12 o 
   2   2  12       82.65       79.85      9.72 o 
   3   2  12        1.81        5.16      6.15 o 
   4   2  12       33.94       25.83      7.01 o 
   5   2  12        0.13       -5.66      6.89 o 
  -3   3  12        0.50       -0.25      5.78 o 
  -2   3  12       11.57       12.42      5.53 o 
  -1   3  12       20.76       29.76      6.40 o 
   0   3  12        0.90       -2.09      3.22 o 
   1   3  12        2.09        0.98      3.87 o 
   2   3  12        0.32        2.95      5.53 o 
   3   3  12        9.86        9.35      5.29 o 
   4   3  12        0.13       -1.48      6.15 o 
   5   3  12       11.55       12.38      4.31 o 
  -2   4  12        1.69        0.86      5.29 o 
  -1   4  12        0.82        0.99      3.56 o 
   0   4  12        0.01        1.91      3.30 o 
   1   4  12       51.30       49.04      4.98 o 
   2   4  12       40.56       44.74      4.73 o 
   3   4  12       17.32       21.15      6.03 o 
   4   4  12       77.06       85.50     10.09 o 
  -1   5  12        6.66        6.03      5.16 o 
   0   5  12        2.95        2.58      5.16 o 
   1   5  12        9.93       11.31      5.78 o 
   2   5  12        5.03        3.94      5.41 o 
   3   5  12        2.62        5.90      5.29 o 
   4   5  12        0.30       -0.74      6.15 o 
   0   6  12        6.14        0.49      6.15 o 
   1   6  12        6.42        7.75      5.16 o 
   2   6  12       33.35       27.06      6.89 o 
   3   6  12       12.29       13.28      6.52 o 
   0  -1  13        1.64        1.23      6.39 o 
   1  -1  13       22.67       21.77      7.75 o 
  -1   0  13       24.98       30.38      7.26 o 
   0   0  13        7.35        8.73      6.76 o 
   1   0  13        8.84        8.85      6.39 o 
   2   0  13        0.57        1.97      7.01 o 
  -2   1  13        1.09       -0.61      7.01 o 
  -1   1  13        3.53       10.08      5.66 o 
   0   1  13       46.73       44.90      8.24 o 
   1   1  13       55.48       55.23      8.86 o 
   2   1  13       12.66        8.24      5.66 o 
   3   1  13       16.74       13.53      5.90 o 
  -1   2  13        4.67        4.92      5.90 o 
   0   2  13      139.50      142.15     11.57 o 
   1   2  13       26.47       23.74      7.50 o 
   2   2  13       13.91       11.68      6.89 o 
   3   2  13        5.32       12.30      6.03 o 
  -1   3  13        3.55        1.84      5.66 o 
   0   3  13        1.12        1.84      5.16 o 
   1   3  13        4.67        7.99      5.29 o 
   2   3  13        5.72        7.62      6.27 o 
   3   3  13        5.00        0.00      6.76 o 
   0   4  13       29.73       40.22      7.13 o 
   1   4  13        4.49        5.32      3.82 o 
   2   4  13       40.35       39.11      7.50 o 
   3   4  13        0.25        2.83      6.27 o 
                                                 
